# Supplementary material for: Early onset senescence and cognitive impairment in a murine model of repeated mTBI
Source: Acta Neuropathol Commun. 2021 May 8;9:82. doi: 10.1186/s40478-021-01190-x (PMC8106230; doi:10.1186/s40478-021-01190-x)
Supplement: Supplementary file 1 — Additional file 1. NanoString data for 1-day post-injury group. [file 40478_2021_1190_MOESM1_ESM.csv]

Probe Name	TBI vs. Sham	P value of: TBI vs. Sham	t-statistic of: TBI vs. Sham	Lower 95% CI of: TBI vs. Sham	Upper 95% CI of: TBI vs. Sham
AI464131	-1.22	0.31317207	-1.7840935	0.2	3.33
Abcc3	1.19	0.47809273	0.80956668	0.48	2.95
Abcc8	1.08	0.43794933	0.90786636	0.75	1.55
Abl1	1.06	0.59361154	0.62843341	0.72	1.55
Adamts16	-1.35	0.00566952	-11.61883354	0.67	-1.21
Ago4	-1.63	0.04180563	-3.45366216	0.33	1.13
Agt	-1.11	0.61131567	-0.58882082	0.43	1.9
Ak1	-1.04	0.22603776	-1.7041055	0.86	1.07
Akt1	-1.05	0.33316636	-1.26081824	0.82	1.11
Akt2	-1.16	0.32813597	-1.27135098	0.53	1.42
Aldh1l1	1.08	0.4156121	0.94933605	0.76	1.53
Ambra1	1.08	0.41614524	1.01414716	0.77	1.51
Amigo2	-1.5	0.18660484	-1.91223598	0.27	1.66
Anapc15	1	0.98787427	0.01660126	0.7	1.43
Anxa1	1.85	0.40075544	1.35194075	0.01	608.25
Apc	-1.07	0.60723448	-0.57418162	0.55	1.57
Apex1	1.02	0.79027963	0.2907519	0.8	1.29
Apoe	-1.08	0.20616613	-1.60915303	0.76	1.13
Arc	1.68	0.08914083	2.90436625	0.78	3.6
Arhgap24	-1.35	0.47596449	-1.06106532	0.02	26.96
Arid1a	-1.04	0.32851115	-1.23738837	0.83	1.11
Asb2	-1.5	0.29514849	-1.42666507	0.02	24.36
Ash2l	-1.06	0.22345905	-1.62111032	0.82	1.1
Asph	1.01	0.86305034	0.18961358	0.8	1.27
Atf3	1.53	0.67056328	0.51190996	0	56039.39
Atg14	1.04	0.62709874	0.54306322	0.79	1.36
Atg3	1.08	0.19361414	1.90143657	0.9	1.3
Atg5	-1.14	0.26084903	-1.57956195	0.3	2.55
Atg7	1.09	0.03132388	4.21795368	1	1.19
Atg9a	-1.02	0.52048874	-0.87205172	0.68	1.39
Atm	-1.03	0.61222887	-0.68458408	0.59	1.6
Atp6v0e	1.08	0.39412475	1.04305625	0.79	1.46
Atp6v1a	1.05	0.52998489	0.84613883	0.47	2.35
Atr	-1.08	0.21547014	-1.75392771	0.76	1.12
Axl	1.05	0.37800577	1.06893289	0.85	1.3
B3gnt5	1.02	0.95673865	0.06467671	0.03	30.26
Bad	-1.1	0.31891099	-1.32040691	0.38	2.21
Bag3	1.16	0.52021766	0.72834545	0.49	2.76
Bag4	-1.06	0.55777615	-0.67840278	0.67	1.34
Bak1	1.04	0.57425231	0.65256643	0.82	1.32
Bard1	-1.23	0.25595856	-1.42348766	0.43	1.53
Bax	1.07	0.32731527	1.23127377	0.84	1.36
Bbc3	1.02	0.91892058	0.11612922	0.12	8.5
Bcas1	1.16	0.76042306	0.33546457	0.17	7.85
Bcl10	-1.16	0.30684596	-1.43304098	0.22	3.31
Bcl2	-1.39	0.08612671	-2.93153405	0.44	1.17
Bcl2a1a	1.64	0.60026675	0.71003681	0	11621.93
Bcl2l1	1.07	0.44508231	0.88190347	0.76	1.51
Bcl2l11	-1.03	0.91177636	-0.13119107	0.08	12.31
Bcl2l2	-1.04	0.64414495	-0.58233345	0.43	2.18
Bdnf	-1.01	0.88051361	-0.16360745	0.76	1.29
Becn1	1	0.96586204	0.05353521	0.62	1.62
Bid	-1.25	0.16546063	-1.82754374	0.47	1.35
Bik	1.3	0.3238672	1.27424979	0.53	3.2
Bin1	-1.06	0.6190114	-0.58090627	0.63	1.42
Birc2	-1.15	0.09562352	-2.58793736	0.69	1.1
Birc3	1.25	0.45608452	0.93403655	0.06	25.01
Birc5	-1.19	0.48337069	-0.80043977	0.33	2.14
Blk	-1.46	0.39067999	-1.10635805	0.01	52.61
Blm	1.01	0.95321882	0.07061857	0.22	4.53
Blnk	1.18	0.13990697	2.01378441	0.82	1.7
Bmi1	-1.06	0.21354587	-1.72115362	0.81	1.1
Bnip3	-1.04	0.67120749	-0.52064431	0.34	2.72
Bnip3l	-1.21	0.20793004	-2.49262071	0.31	2.2
Bok	-1.16	0.37072498	-1.05848646	0.47	1.59
Bola2	-1.1	0.0680592	-2.83537579	0.79	1.05
Braf	1.02	0.71558285	0.40158719	0.84	1.23
Brca1	1.03	0.91927809	0.12157998	0.03	30.49
Brd2	1.01	0.83269399	0.23034237	0.82	1.25
Brd3	-1.16	0.11365299	-2.69199586	0.68	1.09
Brd4	-1.01	0.8611505	-0.19617191	0.85	1.16
Btk	1.47	0.35118681	1.33892083	0.04	58.73
C1qa	1.23	0.57565349	0.78082126	0.04	36.76
C1qb	1.52	0.36678648	1.49749577	0.04	53.77
C1qc	1.3	0.47343954	1.06076527	0.06	29.95
C3	1.03	0.96127164	0.06066152	0	1306.19
C3ar1	1.98	0.58729953	0.75653553	0	194725.33
C4a	1.4	0.62900585	0.64063036	0	1186.07
C5ar1	2.35	0.51869059	0.93706512	0	258043.02
C6	-1.84	0.04009502	-3.98496509	0.28	1.05
Cables1	-1.02	0.72605813	-0.40256369	0.81	1.19
Calcoco2	-1.19	0.67044497	-0.47315916	0.18	4.03
Calr	-1.08	0.43601209	-1.10203254	0.37	2.33
Camk4	-1.08	0.60720295	-0.61778468	0.2	4.29
Casp1	1.06	0.89632618	0.14999649	0.01	168.24
Casp2	1	0.96331042	0.05202795	0.39	2.57
Casp3	1.09	0.57260841	0.73377782	0.24	4.92
Casp4	1.27	0.6592356	0.50989836	0.17	9.34
Casp6	-1.07	0.49691433	-0.81794304	0.65	1.34
Casp7	-1.14	0.31797481	-1.22308218	0.56	1.38
Casp8	1.2	0.61002171	0.69861645	0.05	30.79
Casp9	-1.28	0.02604458	-4.66062975	0.63	-1.02
Cass4	-2.06	0.4712739	-1.04549098	0	3167.01
Ccl2	2.84	0.61672568	0.67348427	0	1012604928
Ccl3	2.91	0.4825367	1.02994466	0	1524941.62
Ccl4	2.53	0.56525564	0.78185719	0	9227342
Ccl5	1.57	0.57169312	0.72863472	0	4190.71
Ccl7	1.58	0.79825056	0.32221293	0	106848816
Ccng2	-1	0.96892929	-0.04229746	0.71	1.39
Ccni	-1.14	0.17099704	-2.33321381	0.43	1.8
Ccr2	1.41	0.76966083	0.37844646	0	143636.69
Ccr5	1.17	0.75323129	0.40742508	0.01	142.58
Cd109	1.23	0.72326326	0.46205163	0	352.86
Cd14	2.52	0.53366381	0.88645625	0	1414018.75
Cd163	1.22	0.03982913	3.48786283	0.95	1.56
Cd19	-1.92	0.37447408	-1.40511012	0	192.07
Cd209e	-1.16	0.68277436	-0.47169772	0.23	3.25
Cd244	1.44	0.77224344	0.36136132	0	576494.38
Cd24a	1.11	0.28690445	1.30116129	0.78	1.58
Cd300lf	1.91	0.52225101	0.92468345	0	13461.21
Cd33	-1.12	0.36468866	-1.1467396	0.58	1.38
Cd36	1.43	0.6031583	0.66973984	0	1277.82
Cd3d	-1.63	0.21221572	-1.82584631	0.02	18.38
Cd3e	-2.1	0.23807977	-1.82617784	0	82.53
Cd3g	-2.21	0.08492564	-2.56607819	0.12	1.71
Cd40	-1.09	0.55739069	-0.69738114	0.52	1.59
Cd44	-1.07	0.86211681	-0.18912245	0.22	4
Cd47	1.03	0.32301274	1.24761236	0.92	1.16
Cd6	1.25	0.22914921	1.51429963	0.66	2.39
Cd68	1.72	0.39041463	1.39038992	0.01	248.26
Cd69	-1.36	0.45003486	-0.90039515	0.17	3.19
Cd70	-1.33	0.28090188	-1.32937968	0.3	1.9
Cd72	2.5	0.4905473	0.96882921	0	407201.41
Cd74	1.15	0.82755232	0.26435155	0	848.94
Cd83	-1.34	0.50001961	-0.97089446	0.02	33.75
Cd84	1.37	0.44179499	1.14862788	0.04	43.27
Cd86	1.1	0.74920976	0.36128387	0.37	3.25
Cd8a	-1.59	0.36876154	-1.07485104	0.1	4.03
Cd8b1	-1.78	0.13239285	-3.1385808	0.05	5.78
Cdc25a	-1.04	0.51850474	-0.73031193	0.77	1.21
Cdc7	-1.02	0.79149485	-0.29550806	0.72	1.33
Cdk20	-1.15	0.2373088	-1.54304421	0.59	1.29
Cdkn1a	-1.03	0.94740981	-0.07611942	0.01	75.38
Cdkn1c	-1.02	0.78805751	-0.29726157	0.71	1.34
Ceacam3	-1.11	0.5564785	-0.7645635	0.16	5.16
Cflar	1.06	0.77960974	0.35966349	0.16	7.13
Ch25h	1.85	0.60959756	0.67168123	0	198734.36
Chek1	-1.03	0.77809989	-0.30925813	0.61	1.54
Chek2	-1.17	0.49975729	-0.92978042	0.1	7.22
Chn2	1.12	0.59465402	0.7095027	0.16	7.96
Chst8	-1.02	0.84771341	-0.21644056	0.6	1.58
Chuk	-1.12	0.1182745	-2.1878593	0.72	1.11
Cidea	-1.03	0.66236848	-0.50680113	0.74	1.26
Cideb	-1.14	0.65521389	-0.58229715	0.05	15.79
Cks1b	1.08	0.76795715	0.3634178	0.07	17.38
Clcf1	1.24	0.7870062	0.34669155	0	3259.85
Cldn5	-1.04	0.60512543	-0.60260874	0.71	1.29
Clec7a	1.19	0.79983079	0.32013115	0	1012.21
Clic4	-1.04	0.68315119	-0.46808901	0.66	1.4
Cln3	1.1	0.49928212	0.81397247	0.67	1.81
Clstn1	-1.1	0.09747063	-2.50363064	0.77	1.07
Cnn2	1.03	0.8890124	0.16631006	0.14	7.27
Cnp	-1.01	0.9758715	-0.03285774	0.29	3.41
Cntnap2	-1.13	0.3824479	-1.27169156	0.27	2.91
Coa5	-1.08	0.37261853	-1.07356071	0.67	1.27
Col6a3	1.08	0.39227328	1.2605623	0.51	2.29
Cotl1	1.08	0.56062907	0.68910277	0.68	1.7
Cox5b	1	0.97144645	0.04310167	0.3	3.33
Cp	1.12	0.76153117	0.38546288	0.03	48.22
Cpa3	-1.45	0.38464865	-1.41953504	0.02	19.65
Creb1	-1.24	0.09504544	-2.9672637	0.59	1.1
Crebbp	1.01	0.3525683	1.1063081	0.97	1.06
Crem	1.02	0.89233893	0.15037231	0.58	1.8
Crip1	1.02	0.88649821	0.1563095	0.64	1.61
Cryba4	-1.16	0.6052556	-0.60750288	0.3	2.45
Csf1	1.45	0.17797327	1.80969012	0.6	3.54
Csf1r	1.13	0.10121362	2.87091327	0.94	1.35
Csf2rb	1.21	0.81713462	0.28777698	0	6348.83
Csf3r	1.13	0.75059605	0.3942638	0.02	57.59
Csk	-1.1	0.5939213	-0.60336971	0.47	1.76
Cst7	-1.2	0.5970459	-0.59158427	0.23	3.07
Ctse	1.12	0.73602611	0.3710171	0.29	4.33
Ctsf	1.02	0.80789477	0.27106085	0.74	1.4
Ctss	1.14	0.53652418	0.85711408	0.17	7.7
Ctsw	-1.3	0.35987046	-1.15422785	0.29	2.05
Cx3cl1	-1.18	0.17805108	-1.92415392	0.58	1.23
Cx3cr1	1.04	0.79570645	0.32201099	0.2	5.44
Cxcl10	1.64	0.60805422	0.68397057	0	15362.39
Cxcl9	-1.87	0.16778171	-2.01741266	0.14	2.03
Cycs	-1.03	0.85591948	-0.20545739	0.47	1.97
Cyp27a1	1.01	0.9267562	0.10347649	0.73	1.4
Cyp7b1	1.06	0.66113144	0.56859189	0.27	4.11
Cytip	1.41	0.69209808	0.46585065	0	17833.93
Dab2	1.33	0.65222633	0.5927791	0	602.83
Dapk1	-1	0.98678535	-0.01844028	0.74	1.35
Ddb2	-1.1	0.19592309	-1.71630085	0.71	1.16
Ddx58	-1.14	0.47717044	-0.95956367	0.16	4.89
Dicer1	1.03	0.52959639	0.73973513	0.86	1.25
Dlg1	-1.04	0.47111243	-0.82415843	0.77	1.2
Dlg4	-1.15	0.18660952	-1.93735623	0.63	1.19
Dlx1	-1.94	0.2717956	-1.41486967	0.07	3.85
Dlx2	-1.44	0.40831086	-1.03763676	0.15	3.15
Dna2	1.11	0.04443057	4.64579678	0.83	1.5
Dnmt1	1.04	0.43957898	0.890697	0.86	1.27
Dnmt3a	-1.18	0.05756397	-3.26824832	0.69	1.05
Dnmt3b	1.08	0.59927839	0.6038931	0.64	1.8
Dock1	1.05	0.70743299	0.43259898	0.64	1.71
Dock2	1.41	0.51082563	0.95639521	0.01	133.64
Dot1l	1.01	0.90109599	0.14833935	0.37	2.8
Dst	-1.1	0.45841318	-0.97981805	0.27	3.04
Duoxa1	-1.58	0.34600306	-1.64230072	0.02	21.36
Dusp7	-1.16	0.26402777	-2.09075117	0.34	2.16
E2f1	-1.04	0.55069476	-0.70205438	0.77	1.21
Eed	-1.02	0.72429115	-0.45811191	0.63	1.54
Eef2k	1.07	0.55684823	0.76920974	0.34	3.38
Egfr	1.05	0.65654993	0.55240411	0.32	3.46
Egr1	1.18	0.16162202	2.05645561	0.83	1.68
Ehmt2	-1.02	0.61923486	-0.56476218	0.82	1.16
Eif1	-1.08	0.14344417	-1.97005308	0.79	1.09
Emcn	1.02	0.82264066	0.25380459	0.75	1.39
Emp1	1.51	0.7005055	0.50643367	0	44517.3
Enpp6	1.16	0.62281811	0.54735959	0.35	3.82
Entpd2	-1.02	0.8977797	-0.16180322	0.29	3.37
Eomes	-2.21	0.14787552	-2.27353454	0.1	2.03
Ep300	-1.15	0.14680871	-2.42839003	0.42	1.8
Epcam	-1.23	0.78943121	-0.32530302	0	2264.8
Epg5	-1.12	0.05311403	-4.02966642	0.79	1.01
Epsti1	1.16	0.56465304	0.6521306	0.43	3.19
Erbb3	-1.1	0.74691129	-0.3591789	0.3	2.78
Ercc2	-1.02	0.69943976	-0.42666477	0.82	1.18
Esam	1.07	0.66335362	0.49825284	0.6	1.89
Ets2	-1.05	0.72941393	-0.39110872	0.55	1.65
Exo1	-1.18	0.75181115	-0.35985929	0.11	6.24
Ezh1	1.02	0.85603553	0.19786149	0.72	1.42
Ezh2	1.07	0.35527903	1.23111463	0.52	2.22
F3	1.06	0.60937965	0.63386101	0.35	3.17
Fa2h	-1.01	0.9744091	-0.03486167	0.27	3.68
Fabp5	1	0.96373123	0.05039891	0.82	1.22
Fadd	-1.2	0.27831203	-1.45703375	0.49	1.43
Fancc	-1.08	0.3348473	-1.17719066	0.69	1.24
Fancd2	1.2	0.43020913	1.03231645	0.12	11.93
Fancg	-1.01	0.87036568	-0.1792527	0.77	1.27
Fas	1.03	0.90991288	0.13632691	0.08	13.92
Fasl	-1.41	0.20689467	-1.81053841	0.31	1.61
Fbln5	-1.07	0.78048271	-0.35189727	0.07	12.11
Fcer1g	1.47	0.55888933	0.81761801	0	587.47
Fcgr1	1.44	0.54164416	0.87194234	0.01	282.02
Fcgr2b	1.78	0.4909403	1.02173841	0	2340.39
Fcgr3	1.33	0.41169229	1.16236162	0.06	29.96
Fcrla	-1.1	0.7060771	-0.41496426	0.35	2.39
Fcrlb	1.45	0.66952449	0.47139394	0.05	42.93
Fcrls	1.3	0.73552543	0.4372724	0	2498.28
Fdxr	1.12	0.60195315	0.62919265	0.11	10.99
Fen1	1.06	0.24406177	1.52577186	0.9	1.25
Fgd2	-1.09	0.65619695	-0.55387318	0.14	6.01
Fgf13	1.02	0.45451009	0.89203149	0.93	1.12
Fgl2	1	0.99859709	0.00198244	0.26	3.81
Fkbp5	1.14	0.55234551	0.79458898	0.14	9.03
Flt1	1.01	0.95806456	0.057285	0.59	1.73
Fos	1.44	0.66299051	0.53072596	0	8473.36
Foxp3	1.22	0.69578832	0.43065423	0.17	8.59
Fpr1	-1	0.9999845	-0.00002125	0.28	3.61
Fscn1	-1.12	0.16048376	-2.18280554	0.72	1.11
Fyn	-1.14	0.12497263	-2.30075359	0.68	1.12
Gadd45a	1.2	0.10684267	2.50059152	0.87	1.66
Gadd45g	1.67	0.52935928	0.9108659	0	2088.81
Gal3st1	-1.23	0.34066537	-1.14374435	0.37	1.79
Gba	1.14	0.48386216	0.80860275	0.58	2.23
Gbp2	1.23	0.72369105	0.4513081	0	450.75
Gclc	-1.04	0.3008514	-1.56918776	0.7	1.31
Gdpd2	-1.09	0.72240222	-0.43447322	0.08	10.17
Gja1	1.15	0.31724471	1.25558853	0.72	1.82
Gjb1	1	0.98532277	0.02012355	0.35	2.87
Gna15	1.01	0.94291365	0.07928018	0.6	1.68
Gpr183	1.12	0.81544024	0.2909025	0.01	153.7
Gpr34	-1.1	0.56278461	-0.72812665	0.18	4.71
Gpr62	-1.01	0.94518131	-0.07670297	0.48	2.04
Gpr84	1.57	0.6261704	0.66174233	0	9496.16
Grap	-1.04	0.68632233	-0.44706804	0.65	1.42
Gria1	1.04	0.81208789	0.28238815	0.18	5.99
Gria2	-1.05	0.626329	-0.54329973	0.66	1.38
Gria4	-1.12	0.23480135	-2.56466126	0.52	1.55
Grin2a	1.06	0.45463607	0.8627966	0.8	1.39
Grin2b	1.05	0.58519709	0.64415234	0.77	1.43
Grm2	-1.16	0.33977586	-1.23119485	0.52	1.45
Grm3	-1.08	0.73384082	-0.42886764	0.1	8.99
Grn	1.08	0.76138598	0.38499674	0.1	11.85
Gsn	1.11	0.62625182	0.56779158	0.51	2.42
Gstm1	-1.26	0.07686324	-2.65770006	0.55	1.15
Gzma	1.3	0.54178023	0.70233309	0.26	6.38
Gzmb	-1.11	0.61592561	-0.56003767	0.4	2.03
H2-T23	-1.07	0.27014858	-1.37234139	0.75	1.16
H2afx	-1.11	0.15936013	-1.9782877	0.72	1.13
Hat1	-1.12	0.04927592	-3.289505	0.77	1.04
Hcar2	1.1	0.79086131	0.31702349	0.02	50.93
Hdac1	1.03	0.14217682	2.1914165	0.97	1.1
Hdac2	1.1	0.29137993	1.34211135	0.81	1.5
Hdac4	-1.16	0.15894185	-2.19868064	0.65	1.15
Hdac6	-1.01	0.92060441	-0.11172496	0.75	1.32
Hdc	-1.14	0.05693546	-3.54437685	0.75	1.03
Hells	1.21	0.40671226	1.25870347	0.18	8.34
Hif1a	-1.06	0.14463465	-3.14937353	0.75	1.19
Hilpda	-1.02	0.93786144	-0.09778095	0.1	9.42
Hira	1.02	0.52034843	0.75006312	0.92	1.12
Hist1h1d	-1.84	0.42912659	-1.08702672	0	658.27
Hmgb1	-1.12	0.19619657	-1.72413182	0.67	1.19
Hmox1	3.3	0.50744832	0.97071111	0	20213076
Homer1	-1.1	0.68564546	-0.53803647	0.09	8.74
Hpgds	1.4	0.4190712	1.2766428	0.05	39.12
Hprt	-1.32	0.09056893	-2.82966948	0.5	1.16
Hps4	-1.21	0.20290513	-1.63114798	0.5	1.36
Hrk	1.13	0.69570774	0.44309005	0.34	3.72
Hsd11b1	1.02	0.77747619	0.32008153	0.77	1.35
Hspb1	1.17	0.44741109	1.0283531	0.17	7.91
Hus1	-1.11	0.35985455	-1.19970596	0.3	2.72
Icam2	1.05	0.79482585	0.29602897	0.54	2.04
Ifi30	1.7	0.47722927	1.07094407	0	920.82
Ifih1	1.09	0.4170022	1.00457585	0.76	1.56
Ifitm2	1.34	0.5741902	0.77347833	0.01	160.59
Ifitm3	1.4	0.57606649	0.77009571	0.01	343.08
Ifnar1	-1.08	0.28145689	-1.33062828	0.72	1.19
Ifnar2	1.12	0.45103383	1.1106317	0.3	4.24
Igf1	-1.59	0.2049516	-1.88456154	0.03	14.14
Igf1r	-1.11	0.23362069	-1.63342726	0.69	1.19
Igf2r	-1.01	0.73098898	-0.39499584	0.87	1.12
Igsf10	-1.04	0.71802127	-0.41997385	0.33	2.79
Igsf6	1.26	0.55659509	0.80038297	0.03	51.81
Ikbkb	-1	0.94844514	-0.07070111	0.76	1.3
Ikbke	-1.05	0.91875476	-0.12770525	0.01	115.28
Ikbkg	-1.05	0.45510432	-0.91558397	0.78	1.18
Il10rb	-1.03	0.52884609	-0.71473438	0.84	1.13
Il15ra	1.13	0.43883097	0.89182967	0.63	2.01
Il1a	1.72	0.26175737	1.39318049	0.32	9.13
Il1b	1.35	0.79501796	0.33322248	0	124249.69
Il1r1	1.49	0.22065072	2.00572562	0.12	18.94
Il1r2	1.1	0.74359357	0.37500891	0.36	3.37
Il1rap	1.12	0.1713136	2.09231496	0.89	1.42
Il1rl2	-1.1	0.81449664	-0.27150804	0.01	80.62
Il1rn	2.64	0.47960421	0.94798613	0	1182359.75
Il21r	1.01	0.98481166	0.02259964	0	330.41
Il2rg	1.28	0.63277233	0.63822353	0.01	188.7
Il3	-1.01	0.98925531	-0.01476677	0.2	5.04
Il3ra	1.45	0.26377296	2.19608903	0.17	12.31
Il6ra	1.04	0.85084796	0.22184908	0.09	12.4
Inpp5d	1.28	0.54501259	0.80116338	0.03	63.01
Iqsec1	1.06	0.66486907	0.50005049	0.64	1.75
Irak1	1.1	0.28509125	1.34150386	0.81	1.49
Irak2	-1.22	0.05593971	-3.77223253	0.66	1.03
Irak3	-1.04	0.7769264	-0.32293746	0.55	1.66
Irak4	-1.01	0.93781024	-0.08767965	0.53	1.85
Irf1	1.24	0.31202254	1.25833058	0.6	2.57
Irf2	1.1	0.41546413	0.99533153	0.74	1.63
Irf3	-1.01	0.92577738	-0.10122126	0.75	1.31
Irf4	-1.26	0.36999717	-1.05827892	0.31	2.04
Irf6	-1.26	0.25368506	-1.4520843	0.4	1.58
Irf7	-1.33	0.53905725	-0.7900002	0.01	75.17
Irf8	1.08	0.6290971	0.59179884	0.19	6.09
Islr2	1.19	0.47887149	0.89446324	0.1	13.7
Itga6	1.05	0.70712954	0.43404058	0.27	4.13
Itga7	1.07	0.6061036	0.59969908	0.64	1.79
Itgam	1.29	0.65326816	0.60384673	0.01	296.51
Itgav	1.16	0.22321643	1.74282444	0.81	1.65
Itgax	1.17	0.51577646	0.73604554	0.47	2.88
Itgb5	1.13	0.1160438	2.59880042	0.92	1.4
Jag1	1.21	0.30325651	1.36894488	0.67	2.19
Jam2	-1.16	0.36754709	-1.238006	0.19	3.98
Jarid2	-1.1	0.44947699	-1.00415325	0.28	3
Jun	1.3	0.46830034	1.02823043	0.05	34.32
Kat2a	-1.03	0.55575716	-0.70091277	0.82	1.16
Kat2b	-1.02	0.64951533	-0.52004546	0.84	1.14
Kcnd1	-1.32	0.26721436	-1.69412661	0.1	6.02
Kcnj10	-1.25	0.36532605	-1.20491898	0.08	8.28
Kcnk13	-1.18	0.50168622	-0.84522885	0.07	10.38
Kdm1a	1.1	0.11756138	2.8647871	0.72	1.68
Kdm1b	-1.08	0.22629665	-1.72469139	0.77	1.12
Kdm2a	-1.01	0.86200744	-0.19578817	0.71	1.37
Kdm2b	-1.01	0.94868302	-0.07408916	0.23	4.29
Kdm3a	-1.01	0.71293437	-0.40679371	0.85	1.15
Kdm3b	-1.15	0.39222646	-1.06902099	0.5	1.52
Kdm4a	-1.06	0.40738791	-1.00622785	0.73	1.21
Kdm4b	-1.08	0.26399046	-1.4099288	0.73	1.17
Kdm4c	-1.04	0.42687503	-0.98763937	0.81	1.14
Kdm4d	-1.09	0.61898732	-0.56265181	0.47	1.8
Kdm5a	-1.03	0.490417	-0.7985903	0.85	1.12
Kdm5b	-1.07	0.31167281	-1.2137866	0.73	1.19
Kdm5c	1.09	0.12245934	2.36057734	0.93	1.26
Kdm5d	1.01	0.93756062	0.09020659	0.43	2.34
Kdm6a	1.03	0.80618364	0.29062292	0.28	3.77
Kif2c	1.06	0.90287739	0.13333905	0.14	7.99
Kir3dl1	-1.08	0.86578143	-0.18420331	0.17	5.08
Kir3dl2	-1.18	0.60119098	-0.61210859	0.26	2.75
Kit	1.05	0.82810032	0.2599296	0.09	11.89
Klrb1	-1.12	0.74244267	-0.36591417	0.23	3.45
Klrd1	-1.49	0.44810593	-0.95451784	0	137.52
Klrk1	-1.06	0.85762829	-0.20125729	0.25	3.54
Kmt2a	1.05	0.3238841	1.26984823	0.89	1.25
Kmt2c	1.05	0.36079752	1.14764392	0.87	1.27
Lacc1	1.21	0.41952029	1.25378489	0.18	8.36
Lag3	-1.12	0.37669617	-1.03960466	0.57	1.42
Lair1	1.15	0.09666985	2.84813142	0.93	1.41
Lamp1	-1.05	0.42433447	-0.9426983	0.78	1.17
Lamp2	1.04	0.54253954	0.69709867	0.8	1.36
Lcn2	3.94	0.46417496	1.09104526	0	33626544
Ldha	-1.13	0.5171051	-0.74854785	0.45	1.76
Ldlrad3	-1.02	0.87485462	-0.17658728	0.59	1.62
Lfng	-1.06	0.42592221	-0.9389134	0.73	1.23
Lgmn	1.06	0.56148255	0.65112191	0.71	1.58
Lig1	-1	0.92533201	-0.10184295	0.84	1.19
Lilrb4a	2.67	0.59547257	0.73395628	0	64515744
Lingo1	1.06	0.73732102	0.42853746	0.2	5.47
Lmna	1.03	0.67674422	0.46350685	0.77	1.38
Lmnb1	1.02	0.69773209	0.43493897	0.82	1.28
Lrg1	2.26	0.16911981	3.02833247	0.07	68.9
Lrrc25	1.51	0.48235011	0.94530284	0.01	368.51
Lrrc3	-1.26	0.21462461	-1.57064402	0.42	1.5
Lsr	1.16	0.32857564	1.24786139	0.7	1.93
Lst1	-1.31	0.29413024	-1.30553007	0.31	1.86
Lta	1.19	0.47040066	0.8768146	0.51	2.77
Ltb	-1.34	0.36995023	-1.06881249	0.23	2.44
Ltbr	1.21	0.49240524	0.96475905	0.1	14.77
Ltc4s	-1.05	0.8863216	-0.17443992	0.03	29.59
Ly6a	1.13	0.51636797	0.74671227	0.55	2.32
Ly6g	-1.16	0.56027269	-0.65358347	0.33	2.27
Ly9	1.53	0.22819282	1.54180455	0.47	5.05
Lyn	1.03	0.8628127	0.19819495	0.12	8.91
Mafb	1.43	0.18599288	2.17881989	0.18	11.51
Maff	-1.06	0.94808322	-0.07765291	0	20542.24
Mag	1.04	0.88473111	0.15774114	0.34	3.15
Mal	1.02	0.95525593	0.06147587	0.34	3
Man2b1	1.03	0.45893222	0.87447286	0.88	1.21
Map1lc3a	-1.34	0.04183732	-3.52095175	0.52	1.07
Map2k1	-1.09	0.36519423	-1.13656831	0.67	1.27
Map2k4	1.02	0.84582347	0.240312	0.3	3.52
Map3k1	-1.24	0.31429628	-1.21751213	0.37	1.74
Map3k14	-1.11	0.57693541	-0.71980208	0.14	5.88
Mapk10	1.04	0.81610167	0.280269	0.16	6.67
Mapk12	1.24	0.16349591	2.84325647	0.47	3.31
Mapk14	1.02	0.61834055	0.57124913	0.9	1.15
Mapt	-1.05	0.69779342	-0.46197024	0.27	3.34
Marco	-1.13	0.61015314	-0.59866583	0.36	2.16
Mavs	-1.05	0.29029584	-1.55690348	0.63	1.43
Mb21d1	-1.1	0.69239682	-0.45698196	0.38	2.2
Mbd2	1.11	0.0773027	2.84216809	0.95	1.3
Mbd3	-1.04	0.18707685	-1.71495473	0.86	1.07
Mcm2	1.1	0.75543851	0.3894994	0.04	27.18
Mcm5	1.19	0.62941253	0.65261769	0.04	38.14
Mcm6	1.39	0.48308715	1.04763091	0.03	76.3
Mdc1	-1.02	0.54077518	-0.73582494	0.7	1.37
Mdm2	-1.02	0.80433863	-0.29528999	0.49	1.97
Mef2c	-1.03	0.59835392	-0.63343728	0.5	1.88
Mertk	-1.01	0.89719909	-0.1422049	0.69	1.41
Mfge8	-1.12	0.13255309	-2.52806163	0.51	1.57
Mgmt	1.06	0.59758133	0.64836085	0.32	3.51
Mmp12	2.04	0.50622416	0.88805306	0	54770.16
Mmp14	-1.09	0.54570353	-0.85012132	0.25	3.31
Mobp	1.22	0.64267856	0.51545984	0.24	6.24
Mog	-1.04	0.89012009	-0.1505435	0.29	3.21
Mpeg1	1.22	0.55979049	0.82161063	0.06	25.98
Mpg	1.02	0.92419994	0.11913533	0.2	5.1
Mr1	-1.14	0.10684922	-2.47485209	0.69	1.1
Mre11a	1.01	0.58566153	0.62668157	0.94	1.09
Ms4a1	-2.78	0.59836894	-0.69925261	0	42272048
Ms4a2	-1.5	0.26005074	-1.77759326	0.04	12.04
Ms4a4a	1.9	0.52651495	0.90314674	0	16140.43
Msh2	-1.01	0.91867739	-0.1270953	0.46	2.12
Msn	1.49	0.38165092	1.36243212	0.04	60.7
Msr1	2.84	0.57701504	0.78038901	0	68294360
Mvp	1.33	0.48667082	1.01791263	0.04	48.09
Myc	1.93	0.33905515	1.62537253	0.01	327.07
Myct1	-1.07	0.62611347	-0.55855113	0.54	1.6
Myd88	1.39	0.43567184	1.18793249	0.04	48.75
Myrf	1.08	0.78273004	0.30456555	0.38	3.01
Nbn	1.09	0.01797991	4.76869917	1.01	1.18
Ncaph	1.22	0.43478593	0.91670138	0.48	3.12
Ncf1	1.27	0.55502242	0.83911484	0.04	45.24
Ncor1	1.02	0.69642311	0.44446048	0.85	1.22
Ncor2	-1.01	0.87351662	-0.18032122	0.76	1.28
Ncr1	-1.15	0.86817706	-0.20821954	0	4903.45
Nefl	-1.09	0.79061651	-0.31662416	0.03	32.12
Nfe2l2	-1.04	0.87969774	-0.18845001	0.05	17.07
Nfkb1	-1.06	0.50883931	-0.810381	0.37	2.42
Nfkb2	1.13	0.8080579	0.31066623	0.01	140.46
Nfkbia	1.07	0.87035602	0.19354664	0.02	69.15
Nfkbie	-1.09	0.7625019	-0.38971335	0.05	17.39
Ngf	1.23	0.42361322	0.92640632	0.48	3.15
Ngfr	1.09	0.56527996	0.64442003	0.62	1.91
Ninj2	-1.03	0.81788516	-0.26863977	0.3	3.15
Nkg7	1.05	0.85835963	0.19515768	0.36	3.06
Nlgn1	1.08	0.32567796	1.34008646	0.54	2.15
Nlgn2	-1.12	0.14146022	-2.36444759	0.72	1.1
Nlrp3	1.32	0.48552066	0.84360492	0.32	5.53
Nod1	-1.02	0.9159348	-0.1175475	0.48	2
Nostrin	-1.11	0.15172169	-1.99742115	0.71	1.13
Npl	1.19	0.32322308	1.57773626	0.3	4.75
Npnt	-1.08	0.58665538	-0.60796398	0.56	1.56
Nptx1	1.23	0.38300788	1.39954889	0.19	7.84
Nqo1	1.04	0.69961298	0.43312091	0.68	1.61
Nrgn	1.19	0.25935954	1.55889356	0.73	1.95
Nrm	-1.07	0.80507195	-0.30637491	0.07	13.25
Nrp2	1.16	0.34945881	1.54612315	0.34	3.98
Nthl1	-1.14	0.2507152	-1.57827628	0.61	1.26
Nwd1	-1.15	0.10536812	-2.75802159	0.7	1.08
Oas1g	1.19	0.61984408	0.55925906	0.32	4.39
Ogg1	-1.03	0.66260183	-0.55648893	0.44	2.11
Olfml3	1.16	0.63988578	0.6258707	0.06	23.86
Opalin	1.04	0.89719284	0.14071457	0.29	3.75
Optn	-1.01	0.96212065	-0.05212707	0.52	1.88
Osgin1	-1.1	0.84474832	-0.24315107	0.01	129.85
Osmr	1.65	0.40471476	1.33128035	0.01	193.46
P2rx7	-1.06	0.46502218	-0.88687122	0.72	1.24
P2ry12	-1.27	0.35012737	-1.60679197	0.12	5.28
Pacsin1	-1.1	0.50729966	-0.84452337	0.23	3.6
Padi2	-1.02	0.96109468	-0.05340436	0.26	3.68
Pak1	1.01	0.92850208	0.10745972	0.43	2.34
Parp1	1.02	0.65659469	0.49833152	0.87	1.2
Parp2	1.02	0.76118368	0.35877755	0.51	2.05
Pcna	1.11	0.33999911	1.31269467	0.4	3.04
Pdpn	1.39	0.62959546	0.65761817	0	829.89
Pecam1	1.13	0.40576711	0.97532576	0.66	1.91
Pex14	1.18	0.29295006	1.28068411	0.68	2.03
Pik3ca	-1.03	0.69723856	-0.44632697	0.76	1.26
Pik3cb	-1.01	0.86644417	-0.18906704	0.8	1.23
Pik3cd	1.09	0.37409824	1.06284082	0.76	1.58
Pik3cg	1.08	0.71370113	0.46305105	0.14	8.56
Pik3r1	1.07	0.34735683	1.16008461	0.84	1.35
Pik3r2	-1.05	0.18987995	-2.00916648	0.71	1.28
Pik3r5	1.06	0.86371475	0.19219832	0.3	3.72
Pilra	1.15	0.84374654	0.24763761	0	1747.43
Pilrb1	-1.04	0.92412877	-0.10720331	0.21	4.46
Pink1	1	0.97108573	0.04463634	0.32	3.16
Pla2g4a	1	0.99376643	0.00927837	0.08	11.91
Pla2g5	-1.57	0.07142194	-3.32402492	0.36	1.14
Plcg2	1.4	0.32272136	1.39403749	0.06	30.99
Pld1	1.14	0.46499604	0.88632971	0.61	2.1
Pld2	-1.01	0.89811689	-0.14452589	0.69	1.41
Plekhb1	1.04	0.91004658	0.12292615	0.29	3.77
Plekhm1	1.03	0.56145024	0.68987608	0.84	1.28
Pllp	1.01	0.96406883	0.04915389	0.35	2.97
Plp1	1.02	0.95336932	0.06376378	0.28	3.72
Plxdc2	-1.05	0.36367589	-1.06883931	0.76	1.18
Plxnb3	1	0.99937803	0.0008476	0.38	2.62
Pmp22	1.1	0.65204149	0.5225302	0.51	2.37
Pms2	-1.01	0.90275192	-0.13422202	0.78	1.26
Pnoc	-1.67	0.1971918	-2.0976491	0.03	13.5
Pole	1.31	0.44147098	1.14807284	0.06	26.72
Ppfia4	1.06	0.53125924	0.79604077	0.44	2.53
Ppp3ca	1.09	0.25694811	1.46590364	0.85	1.38
Ppp3cb	-1.06	0.42920917	-0.92846644	0.72	1.23
Ppp3r1	1.01	0.83750463	0.22460946	0.82	1.24
Ppp3r2	-1.25	0.01489603	-5.07596254	0.66	-1.03
Prdx1	-1.02	0.92281276	-0.1189094	0.08	11.24
Prf1	-1.77	0.09546351	-2.97769904	0.25	1.29
Prkaca	-1.15	0.46402222	-1.0986377	0.17	4.43
Prkacb	-1.04	0.60957539	-0.62371153	0.48	1.96
Prkar1a	-1.17	0.1398908	-2.01334786	0.61	1.2
Prkar2a	-1.16	0.28310624	-1.472	0.23	3.15
Prkar2b	-1.05	0.75945717	-0.38992545	0.23	4.02
Prkce	1.05	0.6700027	0.47064474	0.66	1.68
Prkcq	-1.43	0.15077721	-1.92962039	0.31	1.55
Prkdc	1.06	0.50115234	0.81356508	0.77	1.46
Pros1	1.26	0.55256051	0.80626321	0.03	45.35
Psen2	-1	0.9857344	-0.02083023	0.49	2.03
Psmb8	1.26	0.64770043	0.61310565	0.01	147.8
Pten	-1.06	0.40514398	-1.01274204	0.72	1.22
Ptger3	-1.46	0.13210955	-2.06431031	0.31	1.51
Ptger4	1.06	0.84676445	0.210509	0.33	3.42
Ptgs2	1.81	0.53386319	0.88902074	0	8995.32
Ptms	1.06	0.31891206	1.72914684	0.7	1.61
Ptpn6	1.28	0.62461078	0.64767486	0.01	168.61
Ptprc	1.63	0.51443946	0.93260103	0	1215.47
Pttg1	1	0.98451877	0.02270903	0.18	5.72
Ptx3	3.06	0.55895352	0.81906784	0	102884264
Pycard	1.15	0.42323631	0.97087002	0.62	2.14
Rab6b	-1.04	0.73119086	-0.44837019	0.28	3.26
Rab7	1.07	0.44774532	0.8723805	0.78	1.47
Rac1	1.01	0.76115566	0.34555501	0.93	1.09
Rac2	1.1	0.69594997	0.44794625	0.44	2.76
Rad1	-1.13	0.36993349	-1.50716257	0.32	2.45
Rad17	-1.04	0.47669271	-0.85713607	0.81	1.15
Rad50	1.11	0.58722287	0.70800036	0.17	7.04
Rad51	1.32	0.35002902	1.42044413	0.11	16.32
Rad51b	-1.05	0.87402451	-0.17300889	0.3	3.06
Rad51c	-1.01	0.93020153	-0.09632552	0.52	1.88
Rad9a	-1.2	0.08851206	-3.43641424	0.42	1.65
Rag1	-1.15	0.4377909	-0.96102065	0.46	1.63
Rala	-1.05	0.67795444	-0.54998899	0.3	3.03
Ralb	1.04	0.26737526	1.44854367	0.93	1.16
Rapgef3	-1.06	0.7630856	-0.34315735	0.48	1.87
Rb1cc1	-1.07	0.0867678	-2.52714658	0.83	1.05
Rbfox3	1.16	0.08533546	2.55180192	0.9	1.49
Rela	1.01	0.95529038	0.06525008	0.16	6.34
Relb	-1.13	0.39161417	-0.9991805	0.52	1.51
Reln	1	0.99664074	0.00518636	0.16	6.41
Rgl1	1.08	0.42499611	1.05595219	0.43	2.74
Rhoa	-1.07	0.30121464	-1.27323222	0.75	1.17
Ripk1	1.2	0.22480765	1.60698998	0.73	1.97
Ripk2	-1.02	0.76211751	-0.34569919	0.82	1.19
Rnf8	-1.08	0.12321604	-2.54882479	0.82	1.05
Rpa1	1.13	0.11337293	2.66897392	0.93	1.37
Rpl28	1.01	0.74832267	0.35648072	0.87	1.18
Rpl29	-1.01	0.76726651	-0.32564104	0.84	1.16
Rpl36al	-1.02	0.38033956	-1.18812573	0.75	1.27
Rpl9	-1.16	0.17860346	-1.80919611	0.61	1.22
Rps10	-1.1	0.38656896	-1.06448722	0.63	1.32
Rps2	1.01	0.95918769	0.05989766	0.23	4.44
Rps21	-1.09	0.10251107	-2.34727097	0.78	1.07
Rps3	1.05	0.75213367	0.36912078	0.17	6.42
Rps9	-1.08	0.29858065	-1.36483681	0.74	1.17
Rrm2	1.28	0.53571826	0.85436553	0.03	51.24
Rsad2	-1.14	0.74568033	-0.41904977	0.02	49.81
Rtn4rl1	1.13	0.44456744	0.89831305	0.63	2.02
S100a10	-1.01	0.96315801	-0.0554102	0.24	4.16
S100b	-1.08	0.6581465	-0.49147466	0.45	1.88
S1pr3	1.36	0.59316748	0.7324627	0.01	294.88
S1pr4	-1.33	0.13702978	-2.32249737	0.45	1.27
S1pr5	-1.06	0.81950694	-0.24890228	0.34	2.62
Sall1	-1.39	0.1720555	-1.8110379	0.33	1.58
Sell	1.59	0.55572093	0.73383611	0	4642.45
Serpina3n	2.27	0.53491914	0.87421632	0	343650.88
Serpine1	1.85	0.64858603	0.61043656	0	708762.56
Serpinf1	-1.16	0.16380654	-1.92577827	0.63	1.2
Serping1	-1	0.9994458	-0.00085865	0.03	38.48
Sesn1	1.07	0.27858487	1.32136798	0.86	1.32
Sesn2	-1.24	0.20921122	-1.59681308	0.45	1.44
Setd1a	1.08	0.55613112	0.70027846	0.68	1.73
Setd1b	-1.02	0.72326553	-0.39648631	0.82	1.18
Setd2	-1.02	0.53673059	-0.79399067	0.69	1.39
Setd7	-1.06	0.49314865	-0.83334118	0.37	2.39
Setdb1	1.07	0.16307665	1.85527849	0.91	1.27
Sftpd	-1.51	0.21632557	-1.57868445	0.21	2.04
Sh2d1a	-1.22	0.16217458	-2.39685845	0.28	2.36
Shank3	-1.05	0.50672364	-0.78290176	0.72	1.26
Siglec1	-1.01	0.97649395	-0.03375866	0.01	93.39
Siglecf	-1.05	0.89440048	-0.15248819	0.02	54.92
Sin3a	-1	0.99816811	-0.00270913	0.41	2.43
Sirt1	-1.03	0.49305388	-0.82869619	0.84	1.13
Slamf8	-2.09	0.10783588	-2.42776966	0.13	1.77
Slamf9	1.56	0.46524769	1.10709047	0.01	252.44
Slc10a6	1.65	0.35840571	1.08328247	0.23	12.06
Slc17a6	-1.57	0.5210399	-0.92126507	0	323.45
Slc17a7	1.04	0.86743885	0.19249029	0.09	11.65
Slc1a3	1	0.99574721	0.00636474	0.32	3.15
Slc2a1	1.08	0.45637277	0.89233744	0.76	1.53
Slc2a5	-1.53	0.28374803	-1.81110859	0.03	12.92
Slc44a1	1.08	0.5996505	0.59321934	0.62	1.88
Slc6a1	-1.13	0.08891997	-2.71238565	0.74	1.07
Slco2b1	1.02	0.80804873	0.26596197	0.74	1.4
Slfn8	1.26	0.36985257	1.38053226	0.15	10.72
Smarca4	1.04	0.32102567	1.24657047	0.91	1.19
Smarca5	1.1	0.1895127	1.72994566	0.87	1.39
Smarcd1	-1.22	0.12306076	-2.45695877	0.58	1.16
Smc1a	1.1	0.19635601	1.79593587	0.88	1.37
Snca	1.04	0.68334222	0.45680964	0.69	1.57
Socs3	1.98	0.592161	0.73482466	0	257465.11
Sod2	1.06	0.69539559	0.47349754	0.22	5.19
Sox10	1.13	0.61118555	0.56729555	0.45	2.8
Sox4	-1.17	0.50472003	-0.77055645	0.36	2.05
Sox9	-1.04	0.76955765	-0.32507387	0.54	1.7
Sphk1	1.19	0.61560887	0.56199354	0.31	4.67
Spib	-1.56	0.37477285	-1.09097695	0.11	3.67
Spint1	1.09	0.79292399	0.31902942	0.03	36.95
Spp1	1.66	0.23761469	1.66359055	0.45	6.1
Sqstm1	-1.08	0.19847979	-2.19864345	0.59	1.45
Srgn	1.37	0.56982851	0.78421807	0.01	233.68
Srxn1	-1.02	0.73759782	-0.40584928	0.5	1.93
St3gal6	-1.04	0.62719548	-0.57295215	0.38	2.41
St8sia6	-1.27	0.37960401	-1.46153581	0.1	6.29
Stat1	1.11	0.59418011	0.69423205	0.16	7.83
Steap4	1.58	0.63032371	0.64572465	0	13069.4
Stmn1	-1.12	0.57882732	-0.74113959	0.12	6.48
Stx18	1.01	0.95193791	0.07273991	0.28	3.68
Sumo1	-1.1	0.15662548	-2.32721472	0.55	1.51
Suv39h1	1.05	0.52874792	0.85862797	0.53	2.09
Suv39h2	-1.2	0.06924136	-4.48199272	0.5	1.4
Suz12	-1.09	0.07043689	-2.95353174	0.81	1.04
Syk	1.26	0.50945443	0.84585851	0.04	42.78
Syn2	-1.05	0.65945345	-0.50442755	0.64	1.42
Syp	-1.16	0.22091174	-1.75748992	0.6	1.24
Tarbp2	-1.04	0.73393714	-0.40904087	0.32	2.93
Tbc1d4	-1.06	0.53036541	-0.75157821	0.7	1.29
Tbr1	1.13	0.35721606	1.47587299	0.4	3.23
Tbx21	-2.61	0.27647394	-1.3276943	0.02	8.58
Tcirg1	1.11	0.48489833	0.8390851	0.66	1.85
Tcl1	1.32	0.59932113	0.58916914	0.17	10.11
Tet1	1.01	0.84251416	0.21713069	0.86	1.19
Tfg	-1.04	0.66053259	-0.48881522	0.65	1.4
Tgfa	-1.04	0.70469278	-0.4182457	0.67	1.39
Tgfb1	1.2	0.66101915	0.56654227	0.02	70.43
Tgfbr1	-1.05	0.35905039	-1.18076003	0.79	1.15
Tgm1	6.14	0.47787911	1.0684855	0	14534117376
Tgm2	1.31	0.5765093	0.74693108	0.01	124.65
Tie1	-1.08	0.37128845	-1.13644171	0.7	1.23
Timeless	1.28	0.42442158	1.17833686	0.09	18.66
Timp1	6.35	0.3867369	1.42091739	0	96491216
Tle3	-1.03	0.86794358	-0.20369293	0.19	5.01
Tlr2	1.04	0.97094005	0.04493219	0	21413.2
Tlr4	1.17	0.73514944	0.43151319	0.01	121.44
Tlr7	-1	0.9950245	-0.00752019	0	819.86
Tm4sf1	1.39	0.61556232	0.67354119	0	724.55
Tmc7	1.01	0.92187071	0.10682084	0.58	1.77
Tmcc3	-1.01	0.9404065	-0.08454315	0.11	8.52
Tmem100	-1.06	0.14376137	-2.26769781	0.83	1.06
Tmem119	-1.01	0.91058534	-0.13252884	0.31	3.12
Tmem144	-1.07	0.56277877	-0.64958304	0.59	1.47
Tmem173	1.17	0.71787649	0.47367203	0.02	85.03
Tmem204	-1.25	0.31396466	-1.68055999	0.15	4.24
Tmem206	1.02	0.70527571	0.42244804	0.85	1.21
Tmem37	1.05	0.70073301	0.433801	0.67	1.62
Tmem64	-1.09	0.05162148	-4.06608915	0.84	1
Tmem88b	1.03	0.91801578	0.11243716	0.33	3.18
Tnf	-1.07	0.93444312	-0.09765249	0	5306.98
Tnfrsf10b	1.06	0.92075336	0.1160235	0	947.67
Tnfrsf11b	-1.06	0.73198593	-0.37661764	0.47	1.87
Tnfrsf12a	1.2	0.5330224	0.87795216	0.09	16.21
Tnfrsf13c	-1.21	0.46534377	-0.84589761	0.31	2.22
Tnfrsf17	-1.51	0.25692737	-1.42037702	0.19	2.29
Tnfrsf1a	1.5	0.4297626	1.17229581	0.02	117.15
Tnfrsf1b	1.18	0.63340098	0.63080883	0.04	33.12
Tnfrsf25	1.21	0.50944614	0.76681155	0.42	3.52
Tnfrsf4	1.21	0.12597476	2.4610393	0.87	1.69
Tnfsf10	-1.12	0.67654794	-0.55368537	0.07	12.15
Tnfsf12	1.12	0.26946226	1.50604439	0.81	1.56
Tnfsf13b	-1.46	0.15115209	-2.03203034	0.3	1.53
Tnfsf4	-1.07	0.88654059	-0.17451547	0.01	139.29
Tnfsf8	-1.25	0.65999758	-0.48844859	0.11	5.62
Top2a	1.02	0.97681695	0.03546626	0	1453.07
Topbp1	1.01	0.85086989	0.22640419	0.48	2.14
Tpd52	-1.05	0.12185457	-2.30631948	0.86	1.05
Tpsb2	1.03	0.94059622	0.08097661	0.21	5.18
Tradd	-1.26	0.01918512	-4.74599409	0.65	-1.02
Traf1	-1.61	0.28649521	-1.66515541	0.02	23.22
Traf2	1.04	0.51614976	0.73923147	0.82	1.33
Traf3	-1.12	0.02469653	-5.36906576	0.81	-1.02
Traf6	-1.08	0.4424096	-0.99413723	0.36	2.38
Trat1	-1.29	0.43110439	-0.91386294	0.23	2.56
Trem1	1.13	0.82475966	0.26503256	0	482.46
Trem2	-1.03	0.86578798	-0.20708133	0.15	6.47
Trem3	-1.14	0.76656491	-0.34158528	0.01	128.11
Trim47	1.15	0.54995781	0.83106816	0.13	9.87
Trp53	-1.04	0.71884167	-0.41173205	0.66	1.42
Trp53bp2	1.03	0.77884799	0.30859038	0.67	1.59
Trp73	-1.32	0.40444994	-0.96824163	0.22	2.62
Trpa1	-1.05	0.9260602	-0.1009634	0.12	7.52
Trpm4	-1.21	0.27599204	-1.71794689	0.2	3.47
Tspan18	-1.03	0.93736047	-0.08741817	0.24	3.95
Ttr	-1.07	0.93684459	-0.0905554	0	9509.21
Tubb3	-1.32	0.30061507	-1.80330861	0.11	5.38
Tubb4a	1.03	0.88344622	0.16643594	0.09	11.61
Txnrd1	-1.02	0.87013227	-0.18129261	0.69	1.41
Tyrobp	1.35	0.5241695	0.92382681	0.02	81.83
Ugt8a	-1.05	0.87761366	-0.17097928	0.26	3.43
Ulk1	1	0.93195677	0.09863193	0.75	1.35
Ung	1.19	0.11012695	2.34767342	0.86	1.65
Uty	-1.03	0.23628782	-1.61452293	0.91	1.05
Vamp7	1.05	0.67890459	0.51023608	0.32	3.48
Vav1	1.36	0.60570204	0.70309293	0.01	341.1
Vegfa	-1.15	0.15120244	-2.85504508	0.48	1.6
Vim	1.53	0.57200021	0.79496187	0	1298.73
Vps4a	-1.09	0.15504566	-2.43862128	0.57	1.46
Vps4b	-1.03	0.5131411	-0.78656864	0.85	1.12
Was	1.02	0.9620651	0.05915144	0.01	187.26
Wdr5	-1.15	0.14727756	-2.29960895	0.67	1.13
Xcl1	-1.35	0.67936438	-0.46807316	0.05	11.41
Xiap	-1.07	0.12336418	-2.38291287	0.83	1.06
Xrcc6	1.05	0.62739599	0.53982902	0.71	1.55
Zbp1	1.17	0.73659337	0.4008081	0.01	178.37
Zfp367	1.15	0.29962152	1.25164545	0.71	1.85
Aars	-1.05	0.09524262	-2.88556099	0.89	1.02
Asb10	-2.54	0.4235951	-1.17681301	0	9310.15
Ccdc127	-1.01	0.84987813	-0.23138767	0.45	2.15
Cnot10	1.03	0.61414754	0.56098002	0.82	1.29
Csnk2a2	1.01	0.82116622	0.2469936	0.86	1.18
Fam104a	-1.24	0.08675297	-3.11884141	0.59	1.09
Gusb	1.23	0.54190081	0.86567688	0.06	26.66
Lars	1.07	0.20665736	1.62291527	0.9	1.27
Mto1	-1.02	0.45224136	-1.06342351	0.79	1.22
Supt7l	1.1	0.22242662	1.69085169	0.87	1.38
Tada2b	-1.01	0.94524902	-0.0811069	0.43	2.29
Tbp	-1.11	0.0969713	-4.00846386	0.65	1.25
Xpnpep1	1	0.99600983	0.00560035	0.9	1.11
