# Supplementary material for: Early onset senescence and cognitive impairment in a murine model of repeated mTBI
Source: Acta Neuropathol Commun. 2021 May 8;9:82. doi: 10.1186/s40478-021-01190-x (PMC8106230; doi:10.1186/s40478-021-01190-x)
Supplement: Supplementary file 2 — Additional file 2. NanoString data for 1-week post-injury group. [file 40478_2021_1190_MOESM2_ESM.csv]

Probe Name	rmTBI vs. Sham	P value of: rmTBI vs. Sham	t-statistic of: rmTBI vs. Sham	Lower 95% CI of: rmTBI vs. Sham	Upper 95% CI of: rmTBI vs. Sham
Aars	1.12	0.060	2.66693664	0.98	1.28
Abcc3	-1.07	0.695	-0.45276627	0.49	1.79
Abcc8	-1.02	0.892	-0.15130576	0.53	1.82
Abl1	-1.05	0.658	-0.47953498	0.69	1.32
Adamts16	-1.09	0.516	-0.73694676	0.57	1.49
Ago4	1.33	0.043	3.07374024	0.99	1.8
Agt	-1.02	0.871	-0.17317632	0.7	1.38
AI464131	-1.16	0.115	-2.07625604	0.69	1.08
Ak1	1.1	0.105	2.7859695	0.95	1.26
Akt1	-1	0.944	-0.07847158	0.84	1.19
Akt2	-1.07	0.513	-0.77103746	0.66	1.34
Aldh1l1	1.07	0.528	0.69109929	0.78	1.48
Ambra1	-1	0.980	-0.02699544	0.74	1.35
Amigo2	-1.1	0.420	-0.9537279	0.6	1.38
Anapc15	1.05	0.631	0.51873499	0.76	1.47
Anxa1	-1.09	0.301	-1.20068777	0.72	1.16
Apc	-1.05	0.628	-0.52614641	0.69	1.3
Apex1	1.08	0.503	0.80228448	0.72	1.61
Apoe	-1.07	0.419	-0.94631451	0.68	1.28
Arc	-1.18	0.157	-2.12646604	0.61	1.18
Arhgap24	1.13	0.609	0.57626921	0.46	2.8
Arid1a	-1.09	0.107	-2.30851936	0.78	1.08
Asb10	1.28	0.264	1.2997551	0.7	2.33
Asb2	-1.21	0.249	-1.37267852	0.53	1.29
Ash2l	-1.01	0.610	-0.55421704	0.91	1.07
Asph	-1.02	0.449	-0.84395838	0.91	1.06
Atf3	-1.47	0.436	-0.87039489	0.17	2.78
Atg14	-1.03	0.626	-0.55790037	0.77	1.23
Atg3	1.03	0.662	0.48390734	0.8	1.32
Atg5	1.04	0.564	0.62919855	0.87	1.24
Atg7	-1	0.961	-0.05324407	0.9	1.11
Atg9a	1.11	0.089	2.32854152	0.96	1.29
Atm	-1.03	0.726	-0.39536405	0.7	1.34
Atp6v0e	-1.18	0.017	-4.62543917	0.76	-1.05
Atp6v1a	1.16	0.296	1.2038281	0.78	1.72
Atr	-1.1	0.455	-0.90395612	0.57	1.45
Axl	-1.04	0.630	-0.54629004	0.72	1.29
B3gnt5	-1.03	0.681	-0.4492507	0.79	1.19
Bad	1.01	0.836	0.22396849	0.9	1.14
Bag3	-1.03	0.914	-0.11846085	0.38	2.47
Bag4	1.1	0.458	0.82721317	0.75	1.62
Bak1	-1	0.996	-0.00506773	0.78	1.28
Bard1	1.2	0.313	1.2525233	0.64	2.24
Bax	-1.07	0.050	-2.7497108	0.86	1.01
Bbc3	-1.17	0.349	-1.18087149	0.49	1.5
Bcas1	-1.07	0.748	-0.34396243	0.48	1.8
Bcl10	-1.1	0.365	-1.02643621	0.69	1.21
Bcl2	-1.08	0.527	-0.73843622	0.59	1.44
Bcl2a1a	1.16	0.431	0.89553493	0.69	1.96
Bcl2l1	-1.08	0.225	-1.45451355	0.78	1.1
Bcl2l11	1.02	0.860	0.19547106	0.63	1.66
Bcl2l2	1.11	0.041	2.98645973	0.99	1.25
Bdnf	1.01	0.878	0.16633694	0.78	1.32
Becn1	1.06	0.307	1.26818407	0.86	1.31
Bid	-1.05	0.534	-0.73686838	0.74	1.24
Bik	-1.09	0.754	-0.33512527	0.4	2.1
Bin1	-1.04	0.639	-0.50735146	0.76	1.22
Birc2	-1.15	0.154	-2.10072398	0.65	1.16
Birc3	-1.02	0.832	-0.23949578	0.71	1.35
Birc5	-1.26	0.251	-1.5459075	0.41	1.52
Blk	-1.25	0.550	-0.65223056	0.27	2.34
Blm	-1.06	0.445	-0.84697419	0.74	1.19
Blnk	-1.03	0.874	-0.17755775	0.47	1.99
Bmi1	1.04	0.690	0.45449856	0.72	1.49
Bnip3	1.17	0.035	3.90873194	0.98	1.39
Bnip3l	1.05	0.040	3.15130329	1	1.11
Bok	1.01	0.767	0.31995478	0.88	1.17
Bola2	1.01	0.883	0.1579697	0.89	1.13
Braf	-1.05	0.527	-0.69898742	0.76	1.19
Brca1	-1.02	0.875	-0.16797021	0.64	1.49
Brd2	-1.06	0.145	-1.9491477	0.85	1.04
Brd3	-1	0.975	-0.03531097	0.76	1.32
Brd4	-1.04	0.482	-0.82356793	0.79	1.17
Btk	-1.04	0.184	-1.8218354	0.89	1.05
C1qa	1.05	0.554	0.67255825	0.75	1.48
C1qb	1.01	0.860	0.19104628	0.86	1.18
C1qc	1.01	0.647	0.49484059	0.92	1.12
C3	-1.39	0.101	-2.14122963	0.44	1.17
C3ar1	-1.06	0.327	-1.1639179	0.79	1.11
C4a	1.03	0.869	0.18347162	0.54	1.96
C5ar1	-1.08	0.681	-0.4428235	0.55	1.57
C6	1.5	0.457	0.83555925	0.32	7.11
Cables1	-1.01	0.822	-0.24670085	0.78	1.25
Calcoco2	-1.26	0.546	-0.68002236	0.18	3.45
Calr	-1.1	0.317	-1.14691603	0.7	1.18
Camk4	-1.05	0.689	-0.4333511	0.65	1.39
Casp1	-1.26	0.209	-1.71626079	0.45	1.41
Casp2	-1.12	0.140	-2.2756536	0.72	1.11
Casp3	1.11	0.044	2.94870543	0.99	1.24
Casp4	1.19	0.567	0.67980486	0.39	3.66
Casp6	-1.09	0.561	-0.64219606	0.6	1.4
Casp7	1.07	0.627	0.53119731	0.71	1.61
Casp8	-1.03	0.711	-0.39851695	0.77	1.23
Casp9	-1.05	0.471	-0.86841363	0.77	1.19
Cass4	-1.23	0.622	-0.53481293	0.23	2.82
Ccdc127	1.01	0.820	0.24322669	0.92	1.1
Ccl2	1.07	0.845	0.20935228	0.37	3.11
Ccl3	1.44	0.181	1.62319815	0.7	2.95
Ccl4	1.23	0.624	0.53138113	0.36	4.14
Ccl5	1.28	0.262	1.36217368	0.72	2.26
Ccl7	-1.55	0.149	-1.83765411	0.3	1.38
Ccng2	-1	0.966	-0.0454832	0.78	1.28
Ccni	-1.02	0.791	-0.2839112	0.83	1.17
Ccr2	-1.07	0.651	-0.49104184	0.61	1.43
Ccr5	-1.12	0.077	-2.52707648	0.78	1.03
Cd109	-1.01	0.932	-0.09426571	0.52	1.86
Cd14	1.06	0.543	0.66411644	0.79	1.44
Cd163	-1.26	0.010	-4.65250826	0.68	-1.08
Cd19	1.06	0.850	0.20219289	0.44	2.52
Cd209e	-1.26	0.244	-1.46709621	0.4	1.56
Cd244	1.02	0.956	0.05865401	0.36	2.92
Cd24a	-1.04	0.700	-0.41407251	0.7	1.31
Cd300lf	-1.25	0.456	-0.87949711	0.26	2.41
Cd33	1.01	0.924	0.10166128	0.83	1.22
Cd36	1.21	0.398	0.95457274	0.64	2.27
Cd3d	-1.23	0.343	-1.10394859	0.45	1.47
Cd3e	-1.02	0.932	-0.09418734	0.35	2.73
Cd3g	-1.27	0.662	-0.49676242	0.1	6.19
Cd40	-1.32	0.348	-1.14595175	0.26	2.17
Cd44	-1.4	0.028	-3.37996721	0.52	-1.02
Cd47	1.1	0.113	2.53610492	0.94	1.29
Cd6	1.34	0.273	1.28113019	0.65	2.79
Cd68	1.04	0.343	1.10797668	0.93	1.16
Cd69	1.08	0.813	0.26193714	0.32	3.59
Cd70	1	0.998	0.00249778	0.39	2.58
Cd72	-1.08	0.788	-0.29195213	0.42	2.08
Cd74	1.34	0.142	1.83707976	0.81	2.23
Cd83	1.21	0.141	1.96426117	0.89	1.64
Cd84	1.07	0.600	0.56877017	0.74	1.55
Cd86	1.1	0.715	0.39592028	0.52	2.31
Cd8a	1.01	0.983	0.024416	0.11	9.4
Cd8b1	-1.23	0.309	-1.19533372	0.46	1.42
Cdc25a	-1.05	0.696	-0.42037469	0.65	1.39
Cdc7	-1.05	0.682	-0.4432326	0.66	1.36
Cdk20	-1.1	0.555	-0.6516189	0.58	1.43
Cdkn1a	-1.18	0.197	-1.72206604	0.57	1.27
Cdkn1c	-1.12	0.489	-0.76217484	0.57	1.42
Ceacam3	-1.17	0.583	-0.64457124	0.3	2.45
Cflar	-1.16	0.230	-1.58723283	0.57	1.3
Ch25h	-1.38	0.332	-1.12361455	0.29	1.81
Chek1	1.05	0.495	0.76167047	0.85	1.3
Chek2	-1.05	0.819	-0.25158018	0.39	2.31
Chn2	-1.13	0.144	-1.85318696	0.72	1.09
Chst8	1.1	0.005	5.77350569	1.05	1.17
Chuk	-1.08	0.461	-0.85251272	0.62	1.38
Cidea	-1.38	0.047	-3.01225853	0.52	1.02
Cideb	-1.03	0.812	-0.25466391	0.69	1.38
Cks1b	1.1	0.456	0.82603765	0.77	1.56
Clcf1	-1.09	0.306	-1.1851846	0.73	1.15
Cldn5	1.08	0.654	0.48398682	0.64	1.83
Clec7a	2.02	0.016	4.36189842	1.21	3.36
Clic4	-1.07	0.578	-0.63029456	0.59	1.47
Cln3	-1.05	0.625	-0.52951515	0.73	1.25
Clstn1	-1.01	0.950	-0.06768146	0.72	1.36
Cnn2	1	0.968	0.04298742	0.69	1.45
Cnot10	-1.09	0.393	-0.95780963	0.7	1.21
Cnp	-1.04	0.726	-0.38927954	0.6	1.53
Cntnap2	-1.03	0.648	-0.52167487	0.76	1.23
Coa5	1.09	0.317	1.25865459	0.82	1.45
Col6a3	1.33	0.276	1.4245348	0.56	3.16
Cotl1	-1.05	0.329	-1.13760483	0.83	1.09
Cox5b	1.09	0.176	1.71222115	0.93	1.26
Cp	-1.07	0.618	-0.56490481	0.55	1.57
Cpa3	1.37	0.361	1.0673151	0.54	3.46
Creb1	-1.09	0.375	-1.00685561	0.69	1.21
Crebbp	1.01	0.523	0.70328999	0.96	1.06
Crem	-1.05	0.534	-0.68889713	0.77	1.19
Crip1	-1.09	0.421	-0.92579448	0.67	1.24
Cryba4	1.22	0.620	0.56702334	0.27	5.56
Csf1	-1.08	0.467	-0.81355006	0.68	1.26
Csf1r	1.07	0.071	2.57115245	0.98	1.16
Csf2rb	-1.07	0.736	-0.37397382	0.41	2.1
Csf3r	1.01	0.956	0.06137498	0.67	1.51
Csk	1	0.994	0.00839959	0.64	1.58
Csnk2a2	-1.01	0.917	-0.11087526	0.82	1.2
Cst7	1.05	0.924	0.1009644	0.2	5.65
Ctse	-1.19	0.531	-0.6918419	0.37	1.88
Ctsf	-1.06	0.380	-1.07158375	0.73	1.21
Ctss	1.09	0.177	1.73859596	0.93	1.26
Ctsw	-1.2	0.470	-0.83190435	0.32	2.16
Cx3cl1	-1.03	0.601	-0.57857263	0.82	1.14
Cx3cr1	1.04	0.472	0.79473048	0.89	1.21
Cxcl10	1.34	0.290	1.2336545	0.63	2.85
Cxcl9	1.57	0.190	1.59480059	0.64	3.9
Cycs	1.09	0.535	0.69272453	0.73	1.64
Cyp27a1	-1.33	0.028	-3.41910243	0.58	-1.02
Cyp7b1	-1.1	0.027	-3.58570218	0.83	-1.01
Cytip	1.03	0.894	0.14714409	0.46	2.31
Dab2	-1.22	0.043	-3.36576962	0.68	-1.01
Dapk1	1.08	0.051	3.10451317	1	1.16
Ddb2	-1.1	0.406	-0.98577589	0.61	1.37
Ddx58	-1.03	0.788	-0.28908041	0.69	1.36
Dicer1	1.04	0.756	0.34754702	0.66	1.64
Dlg1	-1.15	0.089	-2.28977942	0.72	1.06
Dlg4	-1.12	0.271	-1.39372468	0.63	1.26
Dlx1	-1.4	0.386	-1.09698749	0.19	2.66
Dlx2	-1.2	0.442	-0.881791	0.43	1.62
Dna2	-1.35	0.271	-1.47419131	0.31	1.78
Dnmt1	-1.07	0.287	-1.26264906	0.78	1.11
Dnmt3a	-1.02	0.709	-0.40761659	0.84	1.14
Dnmt3b	-1.09	0.733	-0.37425375	0.35	2.44
Dock1	-1.1	0.310	-1.16207361	0.69	1.18
Dock2	-1.06	0.609	-0.59463459	0.62	1.43
Dot1l	-1.11	0.077	-2.63061953	0.8	1.02
Dst	-1.05	0.560	-0.64115709	0.77	1.19
Duoxa1	-1.25	0.454	-0.84548986	0.35	1.85
Dusp7	-1.07	0.343	-1.13632393	0.72	1.21
E2f1	1.09	0.274	1.29810369	0.88	1.34
Eed	-1.14	0.123	-2.03828788	0.72	1.07
Eef2k	-1.04	0.618	-0.5543195	0.74	1.23
Egfr	-1.07	0.504	-0.75165719	0.72	1.23
Egr1	1.01	0.890	0.14911695	0.82	1.25
Ehmt2	-1	0.953	-0.06624974	0.84	1.18
Eif1	-1.04	0.288	-1.22618985	0.87	1.06
Emcn	-1.13	0.331	-1.1178385	0.64	1.24
Emp1	1.01	0.902	0.13679627	0.65	1.58
Enpp6	-1.07	0.531	-0.71355957	0.62	1.41
Entpd2	1.14	0.194	1.74282265	0.82	1.58
Eomes	-1.66	0.407	-0.9676379	0.06	5.79
Ep300	-1.1	0.174	-1.94237161	0.74	1.12
Epcam	-1.17	0.631	-0.52010852	0.32	2.25
Epg5	-1.06	0.416	-0.90655398	0.75	1.17
Epsti1	1.19	0.411	0.92950368	0.65	2.18
Erbb3	-1.02	0.921	-0.10776769	0.62	1.56
Ercc2	-1.03	0.418	-0.91840005	0.87	1.08
Esam	-1.03	0.755	-0.35398948	0.66	1.42
Ets2	-1.1	0.353	-1.06008768	0.68	1.21
Exo1	-1.81	0.041	-3.6317749	0.27	1.12
Ezh1	-1.05	0.444	-0.8545891	0.78	1.15
Ezh2	-1.02	0.769	-0.31861728	0.81	1.19
F3	-1.08	0.263	-1.33282185	0.76	1.12
Fa2h	-1.07	0.505	-0.78388035	0.66	1.33
Fabp5	1.08	0.249	1.34983087	0.9	1.29
Fadd	-1.02	0.879	-0.17148246	0.64	1.52
Fam104a	-1.11	0.163	-1.73452413	0.75	1.09
Fancc	-1.07	0.313	-1.15747154	0.78	1.12
Fancd2	1.06	0.630	0.52822489	0.76	1.46
Fancg	-1.05	0.567	-0.62998551	0.73	1.23
Fas	-1.34	0.056	-2.70506859	0.53	1.05
Fasl	-1.1	0.515	-0.71422398	0.6	1.38
Fbln5	-1.1	0.309	-1.26727498	0.65	1.27
Fcer1g	1.05	0.577	0.60901833	0.83	1.33
Fcgr1	1.03	0.811	0.25908729	0.74	1.41
Fcgr2b	1.2	0.390	0.96448869	0.66	2.18
Fcgr3	-1.02	0.793	-0.28328279	0.75	1.27
Fcrla	-1.92	0.085	-2.41298485	0.22	1.23
Fcrlb	-1.45	0.111	-2.05149245	0.39	1.23
Fcrls	-1.04	0.436	-0.8641324	0.82	1.12
Fdxr	-1.12	0.492	-0.75613868	0.56	1.43
Fen1	1.03	0.637	0.51075	0.86	1.22
Fgd2	-1.04	0.830	-0.2324314	0.56	1.65
Fgf13	1	1.000	0.00044792	0.62	1.62
Fgl2	1.08	0.528	0.70165098	0.75	1.56
Fkbp5	-1.13	0.160	-1.93007386	0.68	1.16
Flt1	-1.25	0.136	-2.02082467	0.56	1.14
Fos	-1.14	0.473	-0.7993989	0.53	1.46
Foxp3	-1.59	0.184	-1.82192397	0.21	1.87
Fpr1	1.16	0.509	0.73446614	0.62	2.18
Fscn1	-1.04	0.554	-0.68554467	0.77	1.21
Fyn	-1.01	0.863	-0.1834545	0.86	1.14
Gadd45a	1.07	0.206	1.51698649	0.93	1.23
Gadd45g	-1.1	0.386	-0.97210145	0.66	1.25
Gal3st1	-1.08	0.475	-0.83888364	0.64	1.36
Gba	-1.02	0.861	-0.19020569	0.76	1.27
Gbp2	1.15	0.502	0.76882029	0.53	2.5
Gclc	-1	0.970	-0.04164536	0.82	1.21
Gdpd2	-1.08	0.523	-0.72220278	0.59	1.45
Gja1	1.06	0.572	0.62765759	0.78	1.46
Gjb1	-1.03	0.824	-0.23719083	0.63	1.49
Gna15	-1.14	0.344	-1.21049321	0.55	1.4
Gpr183	1.11	0.599	0.57188952	0.61	2.02
Gpr34	1.36	0.021	4.6934638	1.03	1.81
Gpr62	-1.09	0.436	-0.95517862	0.61	1.37
Gpr84	1.15	0.533	0.68352997	0.6	2.18
Grap	1.04	0.791	0.28381315	0.69	1.56
Gria1	-1.18	0.066	-2.5222795	0.69	1.04
Gria2	-1.22	0.099	-2.87888265	0.61	1.1
Gria4	-1.05	0.514	-0.73033118	0.78	1.17
Grin2a	-1	0.970	-0.04249933	0.63	1.59
Grin2b	1.16	0.291	1.2293309	0.79	1.7
Grm2	-1.17	0.113	-2.6064055	0.66	1.11
Grm3	-1.01	0.908	-0.12328033	0.87	1.14
Grn	-1.04	0.374	-1.00369275	0.86	1.08
Gsn	-1.05	0.661	-0.48338842	0.68	1.34
Gstm1	1.01	0.844	0.21315941	0.88	1.16
Gusb	-1.02	0.773	-0.31158432	0.81	1.19
Gzma	-1.14	0.618	-0.55116969	0.41	1.88
Gzmb	1.26	0.407	1.02517843	0.48	3.32
H2afx	1.08	0.208	1.81169689	0.9	1.29
H2-T23	-1.14	0.391	-1.05883312	0.5	1.51
Hat1	1.07	0.185	1.70283091	0.94	1.21
Hcar2	1.49	0.322	1.12907386	0.49	4.57
Hdac1	-1.04	0.489	-0.76168096	0.82	1.13
Hdac2	1.25	0.175	1.89244878	0.75	2.1
Hdac4	1.01	0.864	0.18268816	0.78	1.31
Hdac6	-1.02	0.788	-0.29445425	0.77	1.25
Hdc	1.06	0.784	0.29605275	0.56	2
Hells	1.09	0.660	0.48378396	0.62	1.9
Hif1a	-1.05	0.110	-2.09601474	0.88	1.03
Hilpda	1.07	0.514	0.75142777	0.71	1.62
Hira	1.04	0.538	0.72724718	0.84	1.28
Hist1h1d	-1.06	0.868	-0.17694624	0.33	2.7
Hmgb1	1.08	0.317	1.16492331	0.88	1.32
Hmox1	1.09	0.496	0.79018646	0.69	1.71
Homer1	-1.11	0.223	-1.57861543	0.69	1.19
Hpgds	-1	0.964	-0.04840633	0.76	1.31
Hprt	1.03	0.765	0.34050655	0.74	1.42
Hps4	-1.03	0.813	-0.25585151	0.69	1.38
Hrk	-1.03	0.879	-0.16405794	0.53	1.78
Hsd11b1	1.05	0.297	1.34213877	0.91	1.21
Hspb1	-1.28	0.340	-1.23734558	0.33	1.85
Hus1	-1.08	0.284	-1.27352786	0.76	1.13
Icam2	-1.03	0.886	-0.15318061	0.57	1.67
Ifi30	-1.11	0.506	-0.78801244	0.51	1.6
Ifih1	-1.15	0.361	-1.09635615	0.5	1.52
Ifitm2	-1.14	0.249	-1.36409247	0.65	1.19
Ifitm3	-1.04	0.652	-0.48630434	0.77	1.22
Ifnar1	-1.18	0.181	-1.93481958	0.59	1.22
Ifnar2	-1.03	0.612	-0.55167115	0.81	1.16
Igf1	-1.14	0.405	-0.93432981	0.56	1.38
Igf1r	-1.14	0.174	-1.68561244	0.68	1.13
Igf2r	-1.11	0.137	-1.9965018	0.76	1.06
Igsf10	1.01	0.924	0.10546605	0.57	1.8
Igsf6	-1.06	0.278	-1.26844037	0.82	1.09
Ikbkb	-1.13	0.177	-1.73553038	0.71	1.11
Ikbke	-1.36	0.060	-2.64347553	0.5	1.07
Ikbkg	-1.07	0.363	-1.04634643	0.76	1.15
Il10rb	-1.01	0.957	-0.05784235	0.73	1.35
Il15ra	-1.1	0.676	-0.45826557	0.47	1.76
Il1a	1.16	0.615	0.55720598	0.5	2.69
Il1b	-1.15	0.684	-0.43801841	0.31	2.4
Il1r1	-1.07	0.500	-0.76322538	0.7	1.24
Il1r2	1.27	0.243	1.41118526	0.74	2.18
Il1rap	-1.03	0.678	-0.44832015	0.77	1.22
Il1rl2	-1.3	0.357	-1.05090475	0.35	1.69
Il1rn	-1.24	0.480	-0.82683074	0.27	2.44
Il21r	1.11	0.670	0.46189052	0.54	2.27
Il2rg	-1.05	0.813	-0.25330588	0.5	1.81
Il3	1.03	0.923	0.1088991	0.27	3.96
Il3ra	-1.02	0.924	-0.10273052	0.49	1.96
Il6ra	-1.09	0.097	-2.39561701	0.78	1.07
Inpp5d	-1.32	0.084	-2.31471086	0.52	1.11
Iqsec1	1.04	0.584	0.59654176	0.86	1.25
Irak1	-1.02	0.839	-0.21958238	0.7	1.37
Irak2	-1.15	0.267	-1.2988534	0.62	1.22
Irak3	-1.06	0.606	-0.55848354	0.68	1.31
Irak4	1.06	0.565	0.67124611	0.71	1.59
Irf1	-1.18	0.086	-2.58271074	0.65	1.12
Irf2	-1.17	0.184	-1.70361245	0.64	1.15
Irf3	-1.03	0.680	-0.45121166	0.77	1.21
Irf4	-1.05	0.524	-0.76502615	0.72	1.26
Irf6	-1.03	0.908	-0.1272192	0.32	2.93
Irf7	1.01	0.910	0.12176435	0.71	1.45
Irf8	1.02	0.915	0.11713053	0.48	2.16
Islr2	1.02	0.936	0.08822264	0.48	2.16
Itga6	1.01	0.906	0.12679608	0.8	1.28
Itga7	-1.07	0.541	-0.66829717	0.67	1.3
Itgam	1.04	0.397	0.94738245	0.91	1.18
Itgav	-1.01	0.963	-0.05033147	0.71	1.39
Itgax	-1.22	0.351	-1.05571628	0.45	1.49
Itgb5	1.02	0.625	0.55590355	0.86	1.23
Jag1	1.04	0.705	0.40692976	0.78	1.39
Jam2	-1.03	0.823	-0.24600601	0.6	1.57
Jarid2	-1.09	0.379	-1.11911345	0.65	1.29
Jun	1.05	0.480	0.83967221	0.8	1.38
Kat2a	-1.04	0.385	-0.98137748	0.84	1.1
Kat2b	-1.02	0.748	-0.35849315	0.8	1.21
Kcnd1	1.1	0.236	1.41533911	0.89	1.37
Kcnj10	1.06	0.733	0.37710661	0.52	2.17
Kcnk13	1.13	0.437	0.91148597	0.64	1.98
Kdm1a	-1.03	0.833	-0.22627538	0.68	1.39
Kdm1b	-1.01	0.846	-0.20734365	0.8	1.22
Kdm2a	-1.09	0.383	-1.00534821	0.69	1.21
Kdm2b	-1.17	0.187	-1.82648373	0.59	1.24
Kdm3a	-1.14	0.104	-2.69664717	0.71	1.08
Kdm3b	-1.04	0.764	-0.32198521	0.64	1.43
Kdm4a	-1.17	0.169	-2.03505611	0.61	1.2
Kdm4b	-1.03	0.769	-0.3144964	0.73	1.29
Kdm4c	1.06	0.661	0.47537568	0.73	1.52
Kdm4d	1.1	0.567	0.62364876	0.68	1.77
Kdm5a	-1.06	0.311	-1.26919293	0.78	1.14
Kdm5b	-1.09	0.112	-2.61365223	0.8	1.06
Kdm5c	1.05	0.646	0.49923688	0.76	1.46
Kdm5d	-3.91	0.433	-0.87057	0	37.39
Kdm6a	1	0.986	0.01851724	0.54	1.85
Kif2c	-1.15	0.537	-0.6786198	0.45	1.68
Kir3dl1	-1.73	0.080	-2.35930943	0.28	1.21
Kir3dl2	1.01	0.966	0.0461659	0.43	2.36
Kit	1.07	0.647	0.51969069	0.62	1.83
Klrb1	-1.03	0.905	-0.12945372	0.44	2.15
Klrd1	-1.03	0.922	-0.10466737	0.45	2.13
Klrk1	-1.12	0.610	-0.55737436	0.46	1.72
Kmt2a	-1.08	0.325	-1.21069276	0.72	1.2
Kmt2c	-1.13	0.173	-1.66106308	0.69	1.12
Lacc1	-1.07	0.538	-0.67379761	0.68	1.28
Lag3	1.18	0.310	1.24099648	0.67	2.07
Lair1	1.02	0.906	0.13295543	0.58	1.8
Lamp1	1.04	0.383	1.0997417	0.9	1.18
Lamp2	-1.01	0.895	-0.14040393	0.82	1.2
Lars	1.03	0.608	0.56912309	0.88	1.19
Lcn2	-1.56	0.426	-0.88643718	0.13	3.16
Ldha	-1.06	0.390	-1.00358784	0.75	1.2
Ldlrad3	-1.06	0.684	-0.4376657	0.62	1.43
Lfng	-1.02	0.806	-0.26466367	0.76	1.27
Lgmn	1.02	0.768	0.32151306	0.81	1.29
Lig1	-1.02	0.863	-0.19288887	0.7	1.38
Lilrb4a	-1.1	0.586	-0.63203055	0.48	1.73
Lingo1	1.02	0.811	0.26756996	0.69	1.51
Lmna	-1.04	0.513	-0.72795165	0.81	1.14
Lmnb1	-1.01	0.919	-0.10983912	0.84	1.17
Lrg1	-1.31	0.302	-1.36008	0.33	1.78
Lrrc25	1.09	0.734	0.36476779	0.52	2.31
Lrrc3	1.13	0.066	2.91375113	0.95	1.34
Lsr	-1.08	0.515	-0.7496751	0.59	1.45
Lst1	1.12	0.701	0.43396401	0.37	3.37
Lta	1.13	0.694	0.43135911	0.45	2.88
Ltb	1.02	0.820	0.24497694	0.77	1.37
Ltbr	-1.09	0.429	-0.94397527	0.61	1.38
Ltc4s	-1.36	0.070	-2.89411306	0.47	1.16
Ly6a	-1.06	0.275	-1.28767908	0.81	1.09
Ly6g	1.01	0.976	0.03231446	0.29	3.52
Ly9	1.04	0.781	0.30341995	0.7	1.55
Lyn	-1	0.991	-0.01155791	0.58	1.71
Mafb	1.29	0.030	3.28829885	1.01	1.64
Maff	-1.18	0.587	-0.60753423	0.27	2.7
Mag	-1.1	0.399	-0.96186334	0.67	1.24
Mal	-1.06	0.270	-1.28670454	0.81	1.1
Man2b1	-1	0.978	-0.03042333	0.79	1.26
Map1lc3a	-1.08	0.556	-0.643583	0.65	1.34
Map2k1	1.12	0.084	2.3577323	0.96	1.29
Map2k4	1.19	0.103	2.24007297	0.93	1.51
Map3k1	-1.09	0.633	-0.52806038	0.54	1.55
Map3k14	-1.03	0.908	-0.12328717	0.48	1.98
Mapk10	1.09	0.049	2.75768113	0.99	1.2
Mapk12	1.14	0.451	0.83518183	0.7	1.84
Mapk14	-1.09	0.274	-1.26862574	0.74	1.14
Mapt	-1.07	0.233	-1.59972692	0.78	1.12
Marco	-1.2	0.651	-0.49747396	0.26	2.69
Mavs	-1.01	0.906	-0.1253396	0.75	1.3
Mb21d1	1.14	0.378	1.08144677	0.67	1.94
Mbd2	1	0.993	0.00960863	0.75	1.33
Mbd3	-1.03	0.588	-0.58942294	0.82	1.14
Mcm2	1.13	0.099	2.17118645	0.95	1.35
Mcm5	-1.07	0.326	-1.12334359	0.77	1.13
Mcm6	1.01	0.965	0.04858083	0.62	1.63
Mdc1	1.01	0.860	0.19418965	0.82	1.24
Mdm2	-1.08	0.194	-1.57250166	0.8	1.08
Mef2c	1.08	0.567	0.62509054	0.74	1.57
Mertk	-1.38	0.024	-5.34457016	0.56	-1.06
Mfge8	-1.22	0.091	-2.71126485	0.59	1.13
Mgmt	1.14	0.313	1.18357325	0.81	1.6
Mmp12	1.25	0.545	0.66219985	0.42	3.7
Mmp14	1.13	0.453	0.83105367	0.71	1.81
Mobp	-1.11	0.531	-0.68924493	0.55	1.47
Mog	-1.07	0.638	-0.52305716	0.55	1.59
Mpeg1	1.18	0.165	2.09334087	0.84	1.64
Mpg	-1.34	0.042	-2.98407793	0.54	1.02
Mr1	1.08	0.713	0.39665702	0.58	1.99
Mre11a	1.01	0.768	0.33488634	0.88	1.16
Ms4a1	-2.31	0.402	-1.04320824	0.01	13.71
Ms4a2	-1.11	0.718	-0.39513308	0.4	2.03
Ms4a4a	-1.5	0.267	-1.49154329	0.21	2.15
Msh2	1.06	0.337	1.15741098	0.85	1.33
Msn	-1.08	0.166	-1.75690818	0.8	1.07
Msr1	1.45	0.023	3.7165103	1.05	1.98
Mto1	1.02	0.305	1.2385335	0.95	1.1
Mvp	-1.06	0.137	-1.97329676	0.87	1.03
Myc	1.06	0.542	0.66608644	0.8	1.4
Myct1	1.06	0.750	0.35197264	0.53	2.13
Myd88	1.03	0.771	0.32116321	0.73	1.45
Myrf	-1.04	0.769	-0.31697941	0.65	1.42
Nbn	1.04	0.447	0.88309425	0.87	1.25
Ncaph	1.06	0.805	0.27562073	0.41	2.77
Ncf1	-1.11	0.352	-1.08683074	0.67	1.22
Ncor1	1.02	0.741	0.35447851	0.88	1.18
Ncor2	-1.16	0.193	-1.61900318	0.65	1.15
Ncr1	-1.17	0.675	-0.46244317	0.2	3.7
Nefl	1.15	0.281	1.46364784	0.77	1.71
Nfe2l2	-1.21	0.147	-1.91851985	0.6	1.14
Nfkb1	-1.04	0.523	-0.74543184	0.74	1.23
Nfkb2	1.16	0.466	0.87376779	0.55	2.47
Nfkbia	-1.19	0.205	-1.66719031	0.54	1.31
Nfkbie	-1.08	0.640	-0.50500244	0.57	1.51
Ngf	-1.02	0.732	-0.37001213	0.8	1.2
Ngfr	-1.07	0.745	-0.35915077	0.44	2.01
Ninj2	-1.16	0.105	-2.12387919	0.68	1.08
Nkg7	1.04	0.907	0.13049263	0.27	4
Nlgn1	-1.07	0.078	-2.73571587	0.84	1.04
Nlgn2	1	0.970	0.04093441	0.76	1.33
Nlrp3	1.01	0.978	0.03071376	0.35	2.87
Nod1	1.01	0.904	0.12796648	0.76	1.35
Nostrin	-1.17	0.337	-1.12106752	0.54	1.34
Npl	1.23	0.119	1.99545825	0.89	1.7
Npnt	1.08	0.408	1.00324726	0.78	1.5
Nptx1	-1.14	0.363	-1.12106776	0.53	1.46
Nqo1	-1.03	0.809	-0.27045923	0.62	1.52
Nrgn	-1.17	0.361	-1.13930166	0.48	1.53
Nrm	1.14	0.388	0.9705897	0.73	1.78
Nrp2	-1.04	0.336	-1.11062646	0.87	1.07
Nthl1	-1.1	0.357	-1.04245961	0.68	1.22
Nwd1	-1.12	0.195	-1.65097618	0.71	1.11
Oas1g	-1.32	0.375	-1.00680006	0.31	1.83
Ogg1	1.07	0.614	0.57122707	0.62	1.85
Olfml3	1.18	0.012	4.4208169	1.05	1.33
Opalin	1.1	0.451	0.84899122	0.78	1.55
Optn	-1	0.992	-0.01081079	0.57	1.76
Osgin1	-1.1	0.665	-0.47676522	0.49	1.69
Osmr	-1.07	0.508	-0.77325106	0.63	1.38
P2rx7	-1.01	0.965	-0.04662868	0.7	1.41
P2ry12	-1.02	0.456	-0.85100996	0.89	1.07
Pacsin1	1.1	0.525	0.69940227	0.71	1.72
Padi2	1.03	0.781	0.29913515	0.79	1.34
Pak1	1.05	0.130	2.04218173	0.97	1.13
Parp1	1.03	0.165	1.77283359	0.98	1.08
Parp2	1	0.937	0.08395287	0.87	1.16
Pcna	-1.04	0.347	-1.06770468	0.87	1.07
Pdpn	-1.07	0.518	-0.70897281	0.67	1.29
Pecam1	-1.04	0.800	-0.27326539	0.64	1.45
Pex14	1.13	0.097	2.75604033	0.93	1.38
Pik3ca	1.09	0.338	1.09317446	0.84	1.41
Pik3cb	1.1	0.089	2.25284004	0.96	1.26
Pik3cd	1.26	0.005	5.58134985	1.11	1.44
Pik3cg	1.04	0.719	0.40074939	0.71	1.52
Pik3r1	-1.05	0.559	-0.63639504	0.74	1.23
Pik3r2	-1.02	0.703	-0.41075793	0.82	1.16
Pik3r5	-1.01	0.985	-0.01956635	0.35	2.82
Pilra	1.14	0.704	0.41804516	0.42	3.08
Pilrb1	-1.24	0.711	-0.3993178	0.14	4.58
Pink1	1.03	0.586	0.63909388	0.82	1.3
Pla2g4a	-1.21	0.245	-1.38557231	0.54	1.27
Pla2g5	1.04	0.717	0.4126116	0.71	1.52
Plcg2	-1.09	0.497	-0.80293375	0.59	1.43
Pld1	-1.19	0.208	-1.50004017	0.58	1.22
Pld2	1.05	0.727	0.38832903	0.63	1.74
Plekhb1	-1.01	0.948	-0.06983065	0.6	1.64
Plekhm1	-1.15	0.098	-2.23872423	0.72	1.06
Pllp	1.22	0.056	3.81047559	0.97	1.53
Plp1	-1.03	0.833	-0.22540332	0.64	1.47
Plxdc2	1	0.973	0.03594166	0.77	1.3
Plxnb3	-1.06	0.699	-0.41602364	0.59	1.5
Pmp22	-1.15	0.463	-0.88347226	0.45	1.7
Pms2	-1.08	0.153	-1.85306144	0.82	1.05
Pnoc	-1.1	0.350	-1.05732429	0.68	1.21
Pole	-1.09	0.715	-0.41459236	0.37	2.27
Ppfia4	-1.06	0.686	-0.46382633	0.56	1.6
Ppp3ca	1.02	0.859	0.19328451	0.67	1.56
Ppp3cb	1.01	0.926	0.10444248	0.76	1.34
Ppp3r1	1.12	0.334	1.10607457	0.81	1.56
Ppp3r2	1.1	0.436	0.90880114	0.69	1.76
Prdx1	1.12	0.120	2.0035069	0.93	1.35
Prf1	-1.31	0.449	-0.86869884	0.2	2.94
Prkaca	1.09	0.063	2.8843143	0.96	1.25
Prkacb	1.14	0.100	2.60676861	0.92	1.41
Prkar1a	1.02	0.505	0.77569056	0.9	1.17
Prkar2a	1.09	0.286	1.41923642	0.84	1.42
Prkar2b	1.07	0.418	0.96274662	0.79	1.46
Prkce	1.03	0.799	0.27492473	0.72	1.48
Prkcq	1.04	0.713	0.41031092	0.72	1.49
Prkdc	-1.12	0.240	-1.41859496	0.69	1.15
Pros1	1.06	0.576	0.65893614	0.72	1.56
Psen2	-1.01	0.879	-0.16384152	0.84	1.16
Psmb8	1.04	0.611	0.56406075	0.82	1.33
Pten	-1	0.973	-0.03704695	0.88	1.14
Ptger3	1.04	0.829	0.23579517	0.63	1.71
Ptger4	-1.12	0.704	-0.40834633	0.36	2.18
Ptgs2	-1.21	0.236	-1.49887598	0.47	1.43
Ptms	-1.02	0.753	-0.35763779	0.73	1.3
Ptpn6	1.14	0.388	1.0383867	0.67	1.94
Ptprc	-1.12	0.496	-0.7823661	0.48	1.66
Pttg1	1.07	0.278	1.26404381	0.91	1.25
Ptx3	1.3	0.254	1.34552348	0.7	2.43
Pycard	1.1	0.684	0.438492	0.54	2.26
Rab6b	1.14	0.017	5.46895933	1.03	1.27
Rab7	-1.01	0.786	-0.29381227	0.85	1.14
Rac1	1.08	0.093	2.30545473	0.97	1.2
Rac2	-1.04	0.864	-0.184141	0.49	1.9
Rad1	1.03	0.818	0.25952405	0.62	1.71
Rad17	-1.14	0.262	-1.32802749	0.64	1.2
Rad50	-1.06	0.485	-0.79743886	0.7	1.27
Rad51	1.2	0.050	2.90925694	0.98	1.47
Rad51b	-1.7	0.216	-1.502635	0.19	1.82
Rad51c	-1.25	0.092	-2.40006113	0.6	1.07
Rad9a	-1.11	0.249	-1.4065429	0.71	1.14
Rag1	1.03	0.875	0.17156105	0.46	2.31
Rala	1.04	0.662	0.49550596	0.77	1.4
Ralb	1.12	0.215	1.51815903	0.88	1.44
Rapgef3	-1.02	0.880	-0.16226338	0.63	1.53
Rb1cc1	1.06	0.041	3.07834458	1	1.12
Rbfox3	1	0.961	0.05201615	0.84	1.2
Rela	-1.06	0.659	-0.49242359	0.57	1.56
Relb	-1.08	0.337	-1.19001389	0.7	1.23
Reln	-1.16	0.050	-3.12175369	0.71	1.06
Rgl1	1.11	0.448	0.8787781	0.67	1.84
Rhoa	1	0.984	0.0226147	0.81	1.23
Ripk1	-1.2	0.178	-1.68976569	0.59	1.17
Ripk2	-1.18	0.059	-2.62451887	0.69	1.04
Rnf8	-1.06	0.437	-0.89882165	0.71	1.25
Rpa1	1.09	0.145	1.91180909	0.94	1.27
Rpl28	1.03	0.517	0.74991649	0.88	1.19
Rpl29	-1.07	0.396	-1.00003481	0.71	1.24
Rpl36al	1.14	0.152	1.90346861	0.92	1.42
Rpl9	-1.06	0.283	-1.24230111	0.8	1.1
Rps10	-1.11	0.319	-1.26697052	0.63	1.29
Rps2	1.03	0.626	0.52863997	0.87	1.21
Rps21	-1.01	0.909	-0.12728347	0.77	1.27
Rps3	1.05	0.617	0.54423314	0.8	1.37
Rps9	-1.01	0.773	-0.32962006	0.83	1.17
Rrm2	1.31	0.210	1.55561054	0.76	2.25
Rsad2	-1.11	0.252	-1.35324168	0.71	1.15
Rtn4rl1	-1.03	0.772	-0.31461042	0.73	1.29
S100a10	-1.07	0.348	-1.06257629	0.75	1.15
S100b	-1.1	0.427	-0.88799959	0.65	1.27
S1pr3	-1.01	0.837	-0.22194481	0.82	1.19
S1pr4	1.42	0.180	1.79000103	0.61	3.28
S1pr5	-1.08	0.588	-0.61471343	0.54	1.59
Sall1	-1.17	0.309	-1.28114617	0.5	1.45
Sell	1.08	0.763	0.32927337	0.52	2.23
Serpina3n	-1.11	0.616	-0.54532272	0.49	1.67
Serpine1	-1.07	0.766	-0.32224587	0.47	1.84
Serpinf1	-1.02	0.949	-0.06937342	0.38	2.58
Serping1	1.06	0.490	0.79917467	0.77	1.45
Sesn1	-1.01	0.798	-0.2877861	0.91	1.09
Sesn2	1.04	0.673	0.4650318	0.79	1.36
Setd1a	-1.02	0.901	-0.13680427	0.59	1.65
Setd1b	-1.13	0.165	-1.77044642	0.7	1.11
Setd2	-1.06	0.287	-1.3853879	0.79	1.12
Setd7	-1.06	0.537	-0.69761264	0.64	1.38
Setdb1	-1.1	0.341	-1.07999861	0.68	1.21
Sftpd	-1.01	0.981	-0.02648789	0.43	2.3
Sh2d1a	1.08	0.882	0.16543709	0.16	7.26
Shank3	-1.11	0.281	-1.37202954	0.64	1.25
Siglec1	-1.11	0.625	-0.52941203	0.49	1.66
Siglecf	1.21	0.535	0.67917925	0.5	2.89
Sin3a	1.03	0.583	0.59927624	0.9	1.17
Sirt1	-1.13	0.088	-2.76413941	0.73	1.07
Slamf8	1.19	0.774	0.31000933	0.2	6.89
Slamf9	1.28	0.306	1.17369854	0.65	2.53
Slc10a6	-1.85	0.094	-2.19736099	0.22	1.32
Slc17a6	1.61	0.130	1.99633729	0.75	3.45
Slc17a7	-1.03	0.871	-0.17550895	0.62	1.54
Slc1a3	-1.09	0.202	-1.53039563	0.77	1.09
Slc2a1	-1.07	0.405	-0.94706458	0.73	1.18
Slc2a5	1.13	0.153	1.83323097	0.91	1.39
Slc44a1	1.02	0.737	0.36511886	0.84	1.25
Slc6a1	1.05	0.359	1.05905521	0.91	1.2
Slco2b1	-1.07	0.303	-1.35168421	0.77	1.15
Slfn8	-1.14	0.465	-0.80803066	0.53	1.46
Smarca4	1.02	0.545	0.66542327	0.91	1.15
Smarca5	1.02	0.742	0.35351211	0.83	1.27
Smarcd1	1.01	0.850	0.20556782	0.86	1.19
Smc1a	1.05	0.387	0.97260696	0.89	1.25
Snca	-1.04	0.578	-0.64311349	0.72	1.28
Socs3	-1.21	0.303	-1.21826851	0.5	1.36
Sod2	1.22	0.164	2.09779191	0.81	1.81
Sox10	1.07	0.705	0.4178243	0.53	2.16
Sox4	-1.07	0.620	-0.57803565	0.58	1.52
Sox9	1.05	0.345	1.0937655	0.92	1.2
Sphk1	1.08	0.669	0.48385158	0.55	2.09
Spib	-1.13	0.622	-0.53283942	0.43	1.83
Spint1	-1.06	0.709	-0.42376497	0.53	1.69
Spp1	1.14	0.649	0.50698137	0.36	3.59
Sqstm1	1.03	0.375	1.09084404	0.91	1.18
Srgn	1.03	0.510	0.73283827	0.9	1.19
Srxn1	1.11	0.286	1.2320869	0.84	1.47
St3gal6	1.11	0.390	1.06367409	0.72	1.72
St8sia6	1.24	0.459	0.89869171	0.44	3.46
Stat1	-1.03	0.631	-0.55284113	0.77	1.22
Steap4	-1.11	0.386	-0.98794806	0.65	1.25
Stmn1	1.11	0.103	2.21038389	0.96	1.29
Stx18	1.09	0.407	1.0272305	0.75	1.59
Sumo1	1.1	0.042	2.98702478	0.99	1.22
Supt7l	-1.03	0.504	-0.80184978	0.81	1.16
Suv39h1	-1.05	0.297	-1.32327247	0.81	1.12
Suv39h2	-1.03	0.270	-1.45816064	0.88	1.07
Suz12	-1.06	0.342	-1.11461246	0.8	1.11
Syk	1.03	0.816	0.26051256	0.62	1.72
Syn2	-1.08	0.315	-1.18599463	0.75	1.14
Syp	-1.16	0.287	-1.22876978	0.58	1.27
Tada2b	1.12	0.159	1.81380224	0.92	1.36
Tarbp2	-1.08	0.473	-0.86737156	0.64	1.34
Tbc1d4	-1.08	0.638	-0.53877485	0.49	1.76
Tbp	-1.01	0.917	-0.11750558	0.8	1.23
Tbr1	-1.06	0.547	-0.70931357	0.67	1.34
Tbx21	-1.21	0.764	-0.32108143	0.12	5.59
Tcirg1	1.04	0.789	0.28897315	0.7	1.52
Tcl1	-1.17	0.810	-0.26502049	0.06	11.29
Tet1	-1.09	0.381	-1.06049895	0.64	1.31
Tfg	-1.04	0.503	-0.7346189	0.81	1.14
Tgfa	-1.06	0.608	-0.57586777	0.63	1.43
Tgfb1	1.12	0.157	1.93168867	0.87	1.44
Tgfbr1	1.06	0.513	0.72520775	0.83	1.34
Tgm1	-1.33	0.422	-0.9983272	0.22	2.57
Tgm2	-1.28	0.107	-2.30746293	0.5	1.24
Tie1	-1.02	0.898	-0.13809025	0.66	1.46
Timeless	1.12	0.568	0.6614967	0.54	2.32
Timp1	1.19	0.279	1.31719255	0.78	1.79
Tle3	-1	0.995	-0.0065582	0.87	1.15
Tlr2	-1.08	0.675	-0.47646147	0.44	1.92
Tlr4	-1.1	0.601	-0.56646651	0.53	1.55
Tlr7	-1.12	0.564	-0.66053474	0.43	1.87
Tm4sf1	1.05	0.360	1.05250788	0.91	1.21
Tmc7	-1.02	0.862	-0.19580701	0.69	1.4
Tmcc3	1.04	0.731	0.37422541	0.75	1.44
Tmem100	-1.04	0.658	-0.48074803	0.74	1.25
Tmem119	1.16	0.058	2.76316333	0.98	1.38
Tmem144	-1.01	0.900	-0.1364089	0.81	1.21
Tmem173	-1.18	0.209	-1.56745923	0.6	1.19
Tmem204	-1.01	0.928	-0.09735187	0.72	1.36
Tmem206	-1.01	0.957	-0.05974451	0.65	1.53
Tmem37	-1.23	0.180	-1.76354384	0.49	1.35
Tmem64	1.02	0.750	0.34297416	0.83	1.25
Tmem88b	1.06	0.667	0.4669767	0.7	1.6
Tnf	-1.09	0.761	-0.34317613	0.32	2.64
Tnfrsf10b	-1.19	0.526	-0.75289994	0.3	2.31
Tnfrsf11b	1.21	0.665	0.49359071	0.23	6.53
Tnfrsf12a	1.06	0.635	0.51871759	0.73	1.55
Tnfrsf13c	-1.1	0.716	-0.40045771	0.33	2.54
Tnfrsf17	-1.13	0.568	-0.64248091	0.39	1.99
Tnfrsf1a	-1.06	0.359	-1.03602743	0.79	1.12
Tnfrsf1b	-1.01	0.950	-0.07026615	0.7	1.42
Tnfrsf25	-1.24	0.124	-1.95282328	0.57	1.14
Tnfrsf4	1	0.971	0.03969027	0.7	1.44
Tnfsf10	1.07	0.738	0.3691569	0.46	2.49
Tnfsf12	-1.05	0.691	-0.4281677	0.69	1.33
Tnfsf13b	-1.14	0.572	-0.61788535	0.46	1.7
Tnfsf4	1.26	0.409	0.94519573	0.58	2.72
Tnfsf8	1.07	0.743	0.35323307	0.6	1.91
Top2a	1.08	0.697	0.44850326	0.53	2.17
Topbp1	-1.06	0.446	-0.85001785	0.76	1.18
Tpd52	-1.05	0.338	-1.08742821	0.83	1.1
Tpsb2	1.58	0.179	1.62949097	0.64	3.9
Tradd	-1.03	0.829	-0.2349125	0.69	1.38
Traf1	-1.16	0.216	-1.71203697	0.59	1.26
Traf2	1.03	0.693	0.42506257	0.83	1.27
Traf3	-1.05	0.441	-0.88049871	0.81	1.13
Traf6	-1.09	0.227	-1.46335983	0.76	1.11
Trat1	-1.27	0.443	-0.88920766	0.25	2.47
Trem1	-1.12	0.862	-0.18663992	0.13	6.29
Trem2	1.06	0.483	0.77573085	0.84	1.33
Trem3	-1.1	0.840	-0.22960889	0.15	5.52
Trim47	1.05	0.503	0.73502243	0.86	1.27
Trp53	-1.05	0.619	-0.55586118	0.66	1.37
Trp53bp2	-1.09	0.551	-0.66743159	0.62	1.37
Trp73	-1.26	0.190	-1.72336125	0.45	1.41
Trpa1	1.01	0.985	0.02076059	0.26	3.99
Trpm4	-1.08	0.453	-0.89245313	0.63	1.36
Tspan18	-1.08	0.516	-0.750745	0.59	1.45
Ttr	-1.79	0.040	-2.99748421	0.3	1.04
Tubb3	1.03	0.662	0.49488351	0.78	1.37
Tubb4a	1.01	0.914	0.11760644	0.73	1.4
Txnrd1	1.03	0.498	0.81751668	0.87	1.23
Tyrobp	1.15	0.044	4.34350109	1	1.33
Ugt8a	1.09	0.564	0.63530207	0.71	1.67
Ulk1	-1.02	0.310	-1.22142088	0.9	1.06
Ung	1.2	0.192	1.84283555	0.79	1.82
Uty	-3.6	0.443	-0.84997028	0	33.57
Vamp7	1.04	0.463	0.88255888	0.85	1.29
Vav1	-1.01	0.919	-0.10805289	0.77	1.28
Vegfa	-1.13	0.219	-1.66583931	0.64	1.22
Vim	-1.04	0.685	-0.45015836	0.67	1.38
Vps4a	-1.05	0.321	-1.14251995	0.83	1.09
Vps4b	-1.04	0.109	-2.08072209	0.9	1.02
Was	-1.08	0.736	-0.36148089	0.48	1.8
Wdr5	1.05	0.461	0.89635867	0.83	1.34
Xcl1	-1.56	0.140	-1.92406285	0.31	1.34
Xiap	1.03	0.584	0.60080516	0.88	1.2
Xpnpep1	-1.03	0.632	-0.53293508	0.78	1.22
Xrcc6	1.03	0.587	0.58919704	0.88	1.21
Zbp1	1.17	0.328	1.20307183	0.67	2.01
Zfp367	1.18	0.050	2.93591094	0.99	1.42
